# Supplementary material for: Predicting sustainable fashion consumption intentions and practices
Source: Sci Rep. 2024 Jan 19;14:1706. doi: 10.1038/s41598-024-52215-z (PMC10799023; doi:10.1038/s41598-024-52215-z)
Supplement: Supplementary file 2 — Supplementary Information 2. [file 41598_2024_52215_MOESM2_ESM.csv]

Gender	Age	Maritalstatus	Education	EmploymentStatus	Averagemonthlyincome	Location	How_Often	How_Much	BV1	BV2	BV3	BV4	AV1	AV2	AV3	AV4	EV1	EV2	EV3	EV4	EV5	EP1	EP2	EP3	EP4	EP5	AC1	AC2	AC3	AC4	AC5	AC6	AR1	AR2	AR3	AR4	AR5	PN1	PN2	PN3	PN4	PN5	SN1	SN2	SN3	SN4	SN5	TR1	TR2
2	4	2	1	1	5	5	3	3	1	1	1	2	1	1	2	1	1	2	7	1	1	7	1	2	1	1	3	3	2	3	3	2	3	7	1	1	3	1	1	3	1	7	1	1	7	7	1	3	4
2	1	1	1	5	3	1	3	2	2	2	1	2	2	1	2	2	1	3	3	2	3	1	3	3	2	1	1	3	3	3	2	3	1	2	2	2	3	1	2	3	2	3	3	3	3	7	3	5	3
1	3	2	2	1	4	7	1	1	3	4	3	1	3	7	4	5	1	1	3	3	1	4	2	3	3	4	1	1	4	2	1	4	2	2	3	2	4	1	1	2	3	4	4	1	1	2	1	3	3
1	3	3	1	1	2	6	5	2	1	7	1	1	4	2	3	1	3	3	3	3	1	1	2	1	1	7	3	4	3	3	3	3	2	3	3	2	3	1	1	7	1	2	1	1	2	7	2	3	3
1	4	2	1	6	1	3	1	3	2	1	1	1	1	1	1	1	1	1	1	1	1	1	1	1	3	3	3	3	3	3	3	3	4	3	4	3	4	4	4	3	3	3	4	3	4	3	3	4	3
1	4	2	1	3	5	6	2	3	1	1	2	1	3	1	4	3	3	3	2	3	2	7	1	1	1	1	4	5	4	4	4	4	2	3	3	2	3	2	3	4	2	1	7	3	1	3	1	1	7
1	3	3	3	5	1	3	3	5	3	3	3	4	2	3	3	2	2	2	2	2	2	2	4	2	4	2	1	1	3	3	4	4	2	3	1	3	1	1	1	3	4	5	1	2	2	3	4	1	2
1	4	2	1	5	1	7	3	2	1	2	2	1	3	3	2	1	7	1	1	7	1	1	7	1	2	1	3	3	3	3	4	2	5	5	4	5	4	7	1	1	2	1	3	3	2	3	2	1	1
1	3	2	3	1	3	7	1	1	1	1	1	1	1	1	1	1	1	4	1	2	3	1	4	4	4	2	5	6	3	5	7	6	5	4	5	5	5	1	1	1	1	1	1	1	1	2	2	3	3
1	4	2	1	3	4	4	4	1	2	1	1	1	2	2	2	1	4	4	3	4	5	1	1	7	1	1	4	4	2	3	4	2	7	2	2	2	1	2	3	2	2	7	2	3	3	3	3	1	7
2	6	2	4	6	1	7	1	1	1	1	1	4	1	3	1	1	1	4	1	1	1	2	1	1	3	2	3	4	6	4	5	6	2	5	2	3	1	1	1	2	3	4	5	3	6	7	3	4	2
1	4	1	2	3	2	3	2	2	1	1	2	1	2	1	1	2	7	7	1	1	1	1	1	1	7	1	2	3	3	3	2	3	7	3	2	1	3	4	3	3	2	2	4	4	4	4	4	1	7
2	6	3	1	6	1	2	2	1	7	5	4	5	5	1	1	1	1	1	1	4	2	5	7	7	7	4	3	1	4	1	1	2	4	2	1	3	3	2	1	2	1	4	2	2	1	2	1	3	3
1	3	2	1	1	3	1	2	1	7	5	5	5	3	7	5	7	1	1	3	1	4	2	4	4	3	3	1	1	3	1	2	2	5	2	1	1	3	2	1	1	2	3	2	1	1	2	3	4	2
2	2	2	2	1	2	2	1	1	4	4	1	1	2	4	2	1	6	5	5	5	6	2	2	1	4	2	2	4	1	1	1	2	3	3	3	3	3	3	1	1	3	2	1	2	2	3	1	3	4
2	3	2	2	1	4	2	1	2	2	1	2	1	1	4	2	3	4	1	4	4	2	1	3	2	4	1	1	2	1	2	4	4	6	6	3	1	1	1	1	2	3	3	6	6	7	6	3	2	2
2	6	2	1	6	1	6	1	1	1	1	2	1	1	1	3	1	5	5	5	5	2	5	7	5	3	7	2	1	1	1	1	1	2	3	3	1	4	1	4	1	1	1	5	5	3	6	5	3	3
1	3	2	2	1	4	1	3	2	2	2	2	4	1	4	1	4	7	4	5	3	5	4	2	1	2	3	2	2	3	4	2	2	5	4	5	5	5	4	1	4	1	4	2	2	4	2	2	1	1
1	2	1	2	1	2	5	1	1	5	7	3	5	1	2	1	1	1	1	1	1	2	3	4	5	6	6	1	2	3	1	2	3	5	4	4	5	4	3	4	1	3	3	7	6	3	4	4	1	1
1	1	1	1	4	1	5	1	1	2	1	2	2	5	3	5	6	2	1	2	1	1	4	4	2	1	1	2	2	3	4	4	4	5	4	1	3	3	2	3	4	1	1	2	5	1	1	2	4	1
1	5	2	4	2	1	3	1	1	3	2	3	4	3	2	3	3	3	2	3	3	2	3	2	4	2	3	3	2	3	2	3	3	3	2	3	3	2	3	4	3	3	2	3	4	3	3	3	3	3
2	2	1	1	1	3	2	1	1	1	3	4	2	3	6	6	3	1	2	3	1	2	1	2	3	4	1	5	6	5	5	3	6	2	2	1	1	2	1	2	1	2	3	3	3	6	6	7	1	1
2	3	1	1	1	4	2	1	2	1	1	1	7	2	1	2	1	7	1	2	1	2	2	7	2	1	1	3	6	3	1	3	3	4	5	4	5	4	3	3	2	3	3	3	3	3	1	3	3	3
2	3	2	3	1	3	6	2	1	2	4	2	2	7	5	6	3	4	5	3	5	5	6	6	3	4	6	1	3	2	1	4	1	4	2	1	2	2	1	1	3	4	1	3	1	1	2	2	5	2
1	2	1	2	3	6	3	5	6	2	5	2	3	1	2	2	2	6	4	4	5	3	2	3	6	3	2	2	5	2	2	5	2	1	6	2	6	2	1	6	2	6	2	2	2	5	2	6	2	2
2	2	2	1	1	2	1	2	1	4	1	4	2	3	4	2	1	4	1	3	1	2	1	2	3	4	2	7	7	6	6	5	2	6	5	5	7	5	3	3	4	1	1	2	3	3	2	2	1	2
1	1	1	1	4	1	5	1	1	5	6	5	7	3	1	1	4	4	2	2	1	4	2	1	2	3	2	3	3	2	1	2	2	6	2	1	3	5	2	1	1	2	3	4	2	2	3	1	3	3
1	2	1	1	1	2	4	2	1	2	1	1	2	1	1	2	1	1	4	2	3	4	1	1	2	4	1	1	2	1	3	3	1	5	6	7	7	3	6	7	5	3	5	7	7	4	6	3	2	2
2	1	1	4	1	1	1	2	1	2	1	3	2	2	2	2	4	2	3	2	2	3	3	3	3	3	2	3	3	4	3	2	2	2	3	2	3	2	2	3	4	3	3	4	2	3	3	5	2	3
2	3	2	2	1	3	7	2	1	7	5	6	6	2	3	1	1	2	1	2	3	2	1	1	2	2	4	1	5	1	3	2	2	1	1	2	6	3	3	3	1	2	2	4	6	5	6	7	1	1
1	5	2	1	1	4	1	3	2	3	6	6	5	1	1	1	3	5	6	3	5	7	3	3	1	1	4	5	6	6	6	3	6	3	2	3	3	2	3	4	1	2	1	3	2	2	2	2	1	4
2	4	2	2	1	4	6	3	1	2	1	2	2	2	1	2	3	1	1	4	4	4	1	1	3	3	2	7	6	6	5	6	7	2	2	1	1	4	2	1	2	1	1	7	5	6	4	7	3	1
2	3	2	2	5	1	7	3	4	1	1	7	1	1	1	2	1	5	5	5	6	4	2	2	3	2	3	4	1	3	3	3	3	3	3	3	3	3	6	6	5	5	4	3	2	1	4	2	1	1
1	2	1	1	1	3	7	1	1	6	7	6	5	2	4	1	3	1	1	2	2	3	2	2	2	3	2	1	2	1	2	4	3	6	6	7	5	4	3	4	1	2	3	7	5	5	6	4	1	2
1	2	2	2	1	3	7	1	1	3	4	6	7	7	3	6	3	2	4	1	1	2	4	2	4	3	1	1	4	2	2	1	1	2	2	2	2	3	7	4	5	3	6	3	2	2	4	3	3	2
2	2	2	2	1	2	1	2	1	1	2	2	1	1	1	1	4	6	6	7	6	3	1	1	2	5	3	2	2	1	1	2	5	7	5	5	3	6	4	3	1	4	1	3	4	3	3	2	3	2
1	4	2	2	3	4	5	2	4	1	7	1	1	1	1	1	7	5	5	4	4	4	4	3	3	2	3	1	2	7	1	1	1	3	3	3	3	2	3	2	3	2	3	1	2	1	1	7	7	2
1	6	2	4	2	3	2	2	1	3	3	3	3	3	3	3	3	3	3	3	3	3	3	3	3	3	3	3	3	3	3	3	3	3	3	3	3	3	3	3	3	3	3	3	3	3	3	3	3	3
1	2	2	2	3	3	4	2	3	1	1	1	2	4	4	3	4	5	5	6	4	6	3	3	3	4	3	3	3	3	3	3	2	3	2	2	3	2	3	2	1	7	2	3	3	3	2	3	1	1
2	3	2	1	1	4	7	2	1	5	3	7	7	1	1	6	1	5	5	3	5	6	1	4	4	3	3	2	4	1	2	1	1	2	2	1	2	3	1	4	1	1	1	5	5	6	6	2	1	3
2	3	2	2	1	2	4	1	1	1	1	1	4	1	1	4	1	5	5	6	5	2	5	6	6	5	3	3	3	1	2	3	4	4	3	4	7	5	1	2	1	1	1	2	2	2	3	2	1	1
2	3	2	2	1	4	4	1	1	1	2	4	1	2	4	2	1	5	5	3	6	6	6	6	6	3	6	4	1	1	4	3	2	2	2	2	2	2	2	1	1	4	1	4	6	5	3	6	2	2
1	3	2	2	1	5	7	1	2	6	7	3	7	2	1	4	2	1	1	2	2	1	3	4	1	4	2	2	1	2	1	3	2	5	6	3	5	3	5	6	5	6	3	4	3	7	5	6	4	1
2	3	2	2	1	4	2	3	2	2	4	1	3	1	1	1	2	5	6	5	3	6	7	3	7	3	6	2	2	1	2	1	1	3	2	2	2	2	3	5	4	6	6	2	3	3	1	4	3	2
1	3	2	1	1	6	3	2	3	2	2	4	2	3	1	1	2	1	2	2	1	4	4	4	1	3	2	4	1	1	3	2	3	2	2	4	2	5	1	3	1	2	3	7	6	7	7	7	3	3
1	6	2	4	6	1	6	1	1	1	2	1	3	2	3	1	2	1	4	4	1	3	3	3	2	2	4	5	4	5	5	5	7	2	2	1	4	2	6	5	5	6	6	2	3	1	1	2	3	3
2	5	2	1	3	5	1	1	2	2	4	4	1	2	4	4	3	1	2	4	2	1	2	4	2	2	1	6	4	7	6	6	5	3	3	3	3	2	2	1	1	4	1	3	2	4	3	3	2	2
1	6	2	1	6	1	4	1	1	6	6	7	5	3	7	6	5	5	2	1	1	1	4	7	7	7	5	1	2	3	1	4	4	2	2	5	1	2	1	2	1	1	1	3	2	2	1	3	3	3
2	2	2	1	1	4	5	1	1	5	5	7	7	1	4	2	3	4	1	2	4	2	1	4	1	1	2	5	6	4	5	6	6	3	3	4	4	3	3	1	1	3	1	3	2	2	2	2	2	3
1	3	2	1	1	3	7	1	1	5	7	5	7	5	1	2	2	6	6	5	5	6	3	2	1	2	3	1	2	1	2	2	1	4	6	5	6	7	1	1	1	2	4	3	2	3	3	2	3	2
2	3	2	1	1	3	5	1	1	1	1	4	4	1	1	1	2	3	4	3	3	1	3	3	1	2	4	4	5	6	3	5	5	6	4	4	3	5	2	1	2	2	1	1	2	2	1	2	4	1
1	2	1	2	1	2	1	1	1	4	1	3	3	3	5	1	7	1	1	2	4	4	4	4	1	3	2	6	4	6	3	7	3	1	2	3	4	3	1	1	1	1	1	5	5	6	3	6	5	3
2	2	2	1	1	4	6	1	1	1	1	4	1	2	2	1	1	6	5	6	2	6	6	6	4	3	6	1	1	1	4	3	3	1	2	4	3	4	5	5	7	4	3	2	2	2	2	2	2	2
1	5	2	1	1	4	2	1	2	1	1	4	3	3	4	6	4	1	2	1	1	2	3	6	5	5	6	5	3	7	7	6	4	4	1	4	2	3	7	6	6	3	6	1	1	2	2	1	4	3
1	3	2	2	1	3	3	2	1	4	2	4	1	4	3	2	1	1	1	2	4	2	6	5	5	7	6	3	4	7	7	7	5	3	3	3	2	2	2	1	2	3	3	1	2	4	1	4	3	3
2	3	2	2	1	2	1	2	1	5	6	6	3	1	4	1	1	1	3	2	2	2	1	2	1	1	2	2	1	2	1	2	2	3	2	3	3	2	6	3	6	4	6	2	1	2	1	2	5	5
1	2	1	2	1	4	3	1	1	4	1	2	1	1	1	1	2	7	6	3	5	6	1	2	1	2	2	6	4	5	4	3	7	2	2	1	1	4	2	4	4	2	3	7	4	3	6	7	3	3
1	4	3	3	1	6	6	2	5	1	2	1	1	2	3	2	2	6	6	4	5	4	1	1	1	1	7	2	3	2	3	2	3	6	6	5	4	5	7	7	1	1	1	7	1	7	2	1	1	2
1	1	1	1	5	1	2	1	1	7	6	5	3	5	3	6	6	5	6	3	6	5	2	4	4	3	4	2	1	2	1	2	1	2	2	3	1	1	6	3	6	7	5	1	2	3	2	2	1	4
1	2	2	1	1	2	3	1	1	7	5	5	7	1	4	1	2	1	1	1	1	2	1	3	4	4	4	2	3	3	4	2	2	2	4	3	2	5	1	1	4	4	3	2	2	2	7	2	3	3
2	2	2	2	3	3	4	2	3	3	3	2	3	1	1	7	1	4	5	5	5	4	1	2	7	1	1	3	3	3	3	3	3	3	3	2	4	2	2	7	1	3	1	3	3	2	3	2	2	3
1	2	1	2	1	2	3	2	1	1	4	1	3	2	3	2	1	2	1	1	1	2	4	2	2	4	4	7	6	6	6	6	2	1	5	3	7	1	7	5	6	6	7	2	2	3	3	2	4	3
2	4	2	2	3	3	5	1	3	2	3	3	3	4	4	6	5	2	3	2	3	3	3	3	3	1	2	1	1	1	2	7	1	5	5	5	4	4	1	1	1	7	7	1	7	1	2	1	2	1
2	1	1	1	5	1	6	1	1	5	6	3	6	3	4	6	7	2	1	4	3	2	4	7	7	7	3	2	1	2	2	2	1	4	3	1	1	1	1	2	2	1	1	2	2	2	7	2	4	4
1	2	1	2	1	3	1	1	1	3	5	7	6	1	1	2	1	4	1	2	1	1	2	2	4	1	1	1	1	1	1	3	2	6	6	3	7	6	3	5	7	5	6	7	5	6	5	3	4	2
2	3	2	2	1	4	5	1	1	3	6	5	7	2	1	2	1	1	4	3	3	1	7	7	5	5	3	1	2	4	3	2	2	2	2	2	1	1	5	6	3	3	7	4	3	5	7	5	2	2
2	5	2	1	3	6	2	1	1	7	6	3	7	5	7	2	3	3	1	1	1	1	3	6	6	6	6	3	1	2	4	2	2	6	7	3	3	7	3	1	2	2	1	1	1	2	2	2	2	3
2	1	1	1	4	1	4	1	1	1	2	1	1	4	1	1	1	4	3	4	1	2	6	6	6	3	6	7	5	3	7	7	5	1	5	5	1	5	6	7	5	3	7	4	2	2	2	1	4	1
1	6	2	1	6	1	7	1	1	4	3	6	5	3	4	6	6	5	6	6	7	3	1	2	4	1	1	2	1	4	2	3	2	4	2	3	2	2	1	1	1	3	1	7	6	3	7	4	1	1
2	2	1	2	1	3	6	1	1	2	2	1	2	6	3	5	7	3	5	5	6	5	5	6	6	5	3	1	2	1	2	3	2	4	2	1	1	3	1	4	3	2	4	2	2	2	2	1	7	7
2	1	1	1	5	1	5	1	1	5	5	6	2	1	1	2	2	3	5	5	7	4	7	3	4	5	7	6	3	3	7	7	6	1	4	2	2	3	1	1	1	1	3	4	1	2	2	2	3	3
1	2	2	2	1	2	1	2	1	2	1	1	2	5	5	5	3	3	1	1	2	2	2	2	4	1	2	6	6	2	6	3	5	2	1	3	3	4	7	3	7	7	6	2	1	2	2	2	3	2
1	4	2	2	1	4	5	3	1	3	5	5	4	6	4	6	3	5	3	5	5	6	6	3	5	7	5	2	1	2	2	2	2	4	1	1	1	4	1	4	1	1	1	7	5	3	3	6	2	4
1	1	1	1	4	1	4	1	1	6	3	5	6	1	2	1	1	4	4	3	2	2	6	7	3	5	6	1	2	1	1	2	2	2	4	1	3	1	4	5	5	2	5	3	7	7	6	5	5	2
2	2	1	1	1	2	6	1	1	6	5	5	6	1	2	1	2	2	4	4	3	2	6	5	7	7	6	1	1	4	4	2	1	5	1	1	3	4	4	3	1	2	3	2	2	1	2	2	3	5
1	2	2	2	1	5	3	2	3	3	3	3	3	1	2	1	1	5	4	4	5	4	4	5	4	5	4	2	3	3	3	3	2	4	5	3	4	3	3	3	3	4	3	1	7	3	3	3	7	1
2	3	2	1	1	3	6	1	1	1	1	4	2	5	3	6	6	3	1	1	2	4	1	2	1	1	2	5	4	5	6	3	5	2	2	1	3	4	1	1	1	1	2	6	6	4	6	3	5	3
1	2	2	1	1	2	3	1	1	5	7	7	4	1	3	2	2	2	1	4	2	3	6	6	5	6	7	4	3	4	2	2	2	4	2	1	6	3	3	2	3	2	1	2	2	3	2	2	3	3
2	4	3	1	6	1	3	4	5	2	1	1	1	3	3	2	2	3	3	3	4	2	5	4	5	5	5	3	4	3	2	3	1	4	4	4	4	5	7	5	4	6	6	4	4	4	4	4	1	2
1	3	2	2	1	4	3	2	1	1	4	1	1	1	1	2	4	4	5	7	7	4	5	4	5	5	5	1	5	2	2	2	3	2	6	7	5	7	3	4	3	1	3	3	2	2	2	2	5	2
1	3	2	1	1	2	7	1	1	4	1	1	3	5	1	1	1	2	4	3	3	4	3	1	2	1	3	4	3	4	4	2	2	5	2	3	1	2	5	5	7	5	5	3	2	3	2	1	6	4
1	3	2	1	1	2	6	2	1	2	1	2	1	7	3	6	4	7	6	5	6	3	1	4	3	4	3	2	4	3	2	4	3	5	5	4	5	4	1	1	1	1	6	2	2	3	1	1	1	2
2	2	1	2	1	2	3	1	1	2	2	2	3	2	4	2	4	1	1	1	3	4	5	6	5	6	7	2	4	1	1	4	2	6	6	7	3	4	2	1	2	1	2	7	6	4	5	7	2	2
2	1	1	1	5	1	4	1	1	1	2	1	1	5	3	7	6	5	4	6	7	3	5	3	5	6	6	3	4	1	2	4	3	2	2	2	2	2	3	2	2	4	4	1	4	1	3	2	5	5
2	2	1	1	1	2	7	1	1	5	2	5	5	3	6	2	6	6	5	3	5	7	1	1	2	1	2	1	1	1	1	1	2	3	6	4	5	4	6	4	3	7	6	1	2	3	4	2	5	3
2	4	2	1	5	1	4	3	3	7	6	6	5	4	4	5	3	2	4	3	3	3	3	4	3	3	2	1	1	1	7	1	2	2	1	1	7	1	2	3	4	3	2	4	5	4	4	5	2	1
2	2	1	2	1	4	7	1	1	2	5	5	5	2	3	1	4	5	4	5	5	3	1	2	4	3	1	6	6	6	3	4	6	5	7	3	7	6	1	1	1	1	1	1	4	2	4	1	5	3
1	3	2	1	1	5	5	3	3	3	4	3	1	3	5	6	3	2	1	2	2	2	3	2	1	1	2	7	3	6	6	6	6	2	4	1	1	3	5	5	3	7	7	1	1	1	1	2	6	5
1	4	2	2	1	2	1	2	1	2	1	1	1	1	4	1	2	6	5	5	5	4	5	6	6	7	5	4	2	2	1	2	4	2	2	2	1	2	4	3	1	3	2	6	7	7	6	7	3	3
1	1	1	1	5	1	4	1	1	2	1	1	1	3	3	2	4	5	5	6	7	6	3	1	2	4	2	5	6	7	7	5	6	4	2	2	1	1	5	6	5	5	7	2	2	2	2	3	3	3
2	1	1	1	5	1	6	1	1	3	2	4	1	2	3	2	1	2	4	3	3	2	5	6	4	6	6	3	3	2	3	4	1	7	6	7	7	5	1	1	2	1	5	2	2	2	3	1	5	3
1	3	2	3	1	4	7	2	2	2	2	2	1	2	7	6	5	1	4	1	4	4	4	2	1	2	3	6	5	7	6	5	4	6	7	5	2	7	1	1	2	1	2	2	2	2	1	3	2	3
1	3	2	1	1	5	3	3	3	5	6	6	7	4	4	6	7	1	1	3	3	1	4	2	3	3	4	3	1	1	1	4	3	3	2	3	3	2	3	4	1	4	1	7	7	5	5	7	3	3
1	3	2	1	1	2	5	1	1	1	2	1	2	2	1	2	2	6	6	3	4	7	6	3	6	3	7	4	2	2	1	3	2	6	6	3	3	4	2	3	2	3	1	3	1	2	2	2	3	3
2	3	2	1	1	5	1	2	1	5	7	7	3	3	3	4	5	4	5	3	7	7	2	3	4	2	4	4	1	1	1	2	1	1	2	1	1	3	1	1	3	4	1	3	6	6	4	6	2	2
2	2	1	2	1	2	4	1	1	1	4	3	1	2	4	1	3	4	2	2	3	2	6	7	5	6	7	4	2	2	1	3	2	3	2	6	1	3	7	7	6	3	5	2	3	2	2	2	6	3
2	2	2	1	1	3	2	1	1	5	6	6	3	5	7	6	3	2	1	1	2	3	2	3	1	3	4	7	6	6	6	3	7	2	2	3	2	4	5	5	7	3	5	4	3	1	1	1	3	1
2	3	2	1	1	3	4	1	1	3	5	7	5	6	5	2	3	1	4	1	1	2	5	6	2	6	5	1	3	3	1	1	2	6	5	5	3	3	1	2	2	3	2	6	7	6	3	7	4	3
2	1	1	1	5	1	4	1	1	1	2	1	2	1	2	1	2	5	3	5	6	6	6	6	7	7	3	6	6	3	4	6	3	2	2	2	1	2	6	5	6	3	6	1	4	1	3	2	3	3
1	3	2	1	1	3	6	1	1	1	4	4	2	7	4	6	7	3	1	3	1	4	7	5	7	4	5	2	1	2	2	1	2	5	3	1	1	3	7	7	3	6	7	1	2	2	2	2	2	5
1	2	1	1	1	2	7	2	1	7	6	7	6	5	1	6	7	3	1	3	4	4	7	6	4	7	7	3	4	1	2	1	4	4	3	3	3	4	1	1	2	1	3	4	1	3	1	4	2	2
2	4	2	2	1	4	3	2	2	4	1	3	3	6	7	6	2	3	4	3	1	2	2	1	2	4	2	1	2	2	4	2	1	2	2	3	3	5	4	6	6	5	5	6	7	5	6	4	1	5
2	1	1	1	5	1	5	1	1	1	1	1	2	5	5	5	7	1	3	2	1	3	5	5	4	4	5	4	1	3	4	2	3	3	3	4	3	4	7	7	7	5	7	2	3	3	2	4	3	3
1	2	1	1	1	2	3	1	1	2	1	1	3	5	5	6	5	1	4	2	1	1	4	2	1	4	1	6	4	6	5	5	6	2	6	7	5	6	3	2	1	4	1	3	3	2	3	2	3	2
2	1	1	1	5	1	1	1	1	5	5	4	5	1	3	2	1	2	1	1	4	1	1	2	2	4	2	4	2	1	4	4	3	6	2	3	3	3	2	4	1	2	2	5	6	7	7	6	1	4
2	4	3	4	2	6	4	1	6	3	3	3	1	5	5	6	5	3	5	2	3	3	2	4	2	3	3	4	3	4	2	3	3	3	3	2	2	1	6	5	5	6	6	3	3	3	3	3	1	3
2	3	2	2	1	4	5	2	3	3	4	3	2	3	2	3	3	4	5	5	5	4	3	4	3	3	3	3	3	2	3	3	2	1	7	1	1	1	2	2	3	4	3	5	5	4	4	4	6	4
2	3	2	2	1	4	7	1	1	6	5	3	6	1	2	2	2	5	5	5	3	4	3	5	5	6	6	1	2	2	1	1	1	6	4	3	5	5	2	2	1	2	3	4	1	4	3	1	6	5
2	1	1	1	5	1	1	1	1	5	2	5	6	1	1	1	2	2	1	3	2	2	6	6	5	7	3	6	3	2	5	6	6	2	1	1	3	2	7	3	7	7	3	3	1	1	1	2	3	2
1	2	2	2	1	4	3	1	1	3	3	4	4	2	5	2	1	5	7	7	4	7	2	4	3	4	4	7	7	6	6	5	6	2	4	3	2	4	5	1	1	2	2	2	3	2	2	4	2	4
1	3	2	2	1	4	5	2	2	3	1	4	3	1	1	2	1	3	5	5	5	6	2	2	3	1	1	6	3	5	7	6	6	5	6	5	6	5	4	4	3	3	4	3	5	7	6	4	2	2
1	3	2	1	2	3	3	1	5	2	2	2	2	4	4	4	4	4	4	4	4	4	5	5	5	4	4	4	4	4	4	4	4	3	3	3	3	3	3	3	3	3	3	3	3	3	3	3	3	3
2	1	1	1	4	1	7	1	1	5	7	5	4	2	1	5	1	1	1	3	3	2	7	7	7	4	6	3	3	2	3	2	2	1	5	1	2	1	6	6	5	4	7	4	2	3	3	3	3	3
2	5	2	1	2	3	2	2	1	3	6	6	5	3	4	4	5	1	4	3	2	2	2	2	1	2	1	1	2	4	3	1	3	5	7	6	3	3	4	1	1	1	2	2	2	4	4	2	4	7
1	1	3	3	3	5	3	5	3	3	3	3	3	3	3	3	3	3	3	3	3	3	3	3	3	3	3	3	3	3	3	3	3	3	3	3	3	3	3	3	3	3	3	4	4	4	4	4	4	4
2	2	2	2	1	2	4	2	1	5	5	5	2	2	1	1	2	3	4	3	1	4	5	2	6	5	6	5	4	3	3	7	6	4	4	3	1	1	2	1	1	1	3	3	7	6	5	3	1	1
2	3	2	1	1	4	5	2	1	3	1	2	2	3	7	7	5	4	1	1	3	2	1	3	2	1	3	6	5	7	5	4	7	3	2	2	2	2	6	6	5	7	5	4	2	3	2	2	5	5
1	4	2	3	5	1	3	2	2	1	1	1	2	7	1	1	1	3	3	3	3	3	3	2	3	3	3	6	4	4	5	5	4	6	6	5	4	4	5	4	4	5	4	4	5	3	3	3	3	3
1	2	1	2	1	2	3	1	2	2	1	4	2	1	4	3	2	4	2	3	2	3	3	2	2	3	2	4	4	2	4	5	7	2	5	2	4	4	2	5	2	7	4	2	5	3	2	6	2	3
1	1	1	1	5	1	2	1	1	1	1	4	3	1	1	6	1	1	4	4	3	4	5	6	2	6	6	4	2	1	1	1	2	5	5	5	5	5	5	6	6	3	5	4	3	3	1	1	4	1
1	5	2	1	3	5	5	2	2	4	1	3	4	1	1	1	2	4	1	2	2	4	3	6	7	6	5	2	3	4	1	1	4	2	2	3	1	3	1	3	2	2	1	7	6	6	7	3	3	7
1	2	2	2	1	2	6	1	1	2	2	1	1	2	1	1	2	4	5	5	5	6	2	2	4	3	3	2	1	4	2	4	1	4	6	5	7	7	4	3	3	1	2	4	7	6	6	7	3	1
1	3	2	2	1	4	5	2	2	7	4	5	7	2	4	2	2	4	4	3	1	2	4	6	6	7	5	1	3	1	3	3	2	4	3	3	4	3	4	1	1	1	2	4	7	7	7	7	2	2
1	3	2	2	1	4	4	3	1	7	6	4	5	5	7	7	5	4	1	4	1	2	2	3	1	2	4	5	5	4	7	7	6	6	4	7	5	4	1	3	4	1	1	4	1	3	3	3	1	1
1	5	2	1	3	5	5	1	1	3	1	1	1	2	1	1	2	4	5	7	5	3	7	7	7	6	3	2	2	3	3	4	1	6	5	3	6	3	1	1	1	1	3	3	6	5	6	6	1	1
1	2	1	3	1	2	5	1	1	2	4	1	4	6	4	6	7	4	1	4	2	3	6	7	6	6	6	6	5	5	5	5	5	5	6	5	6	5	1	2	1	1	2	3	2	2	2	2	2	1
2	3	2	1	1	3	7	2	3	4	4	4	3	3	4	2	1	3	3	1	3	3	2	1	2	2	7	5	5	5	4	4	4	6	5	6	5	5	2	3	4	3	3	5	6	5	6	5	1	1
1	2	2	2	2	5	6	4	3	4	4	4	4	1	1	1	2	3	3	3	2	3	1	1	3	3	3	3	3	3	1	3	3	7	7	7	7	7	5	3	2	3	3	4	5	4	4	5	4	3
1	1	1	1	5	1	5	1	1	1	1	1	4	5	7	2	6	1	4	3	1	3	3	1	2	4	2	7	7	6	6	5	6	2	1	3	3	1	5	6	7	5	5	2	3	2	2	2	5	4
2	3	2	2	1	3	2	1	1	5	3	7	5	5	5	6	3	7	4	3	5	5	2	2	3	2	1	1	4	3	1	1	3	6	6	6	3	6	4	2	1	1	2	3	2	1	2	2	4	3
1	5	3	2	1	5	7	5	5	1	1	1	1	1	1	1	1	1	1	1	1	1	3	3	3	3	5	3	3	5	3	4	4	6	5	5	5	5	5	5	5	5	5	4	3	5	4	4	5	4
1	2	2	1	1	2	4	1	1	6	6	7	7	2	4	1	2	1	3	2	1	1	4	2	2	3	1	2	2	1	2	3	1	4	3	3	3	3	4	6	5	6	6	7	7	6	3	5	4	4
1	4	2	1	1	4	2	2	1	2	4	1	2	7	5	5	6	2	1	1	3	2	5	5	4	7	7	1	4	1	2	2	4	5	5	4	7	6	3	4	3	1	1	2	2	2	2	2	1	1
1	3	2	1	1	2	4	1	1	2	2	2	1	1	1	1	1	7	5	5	3	5	3	5	4	7	6	3	4	7	5	4	6	6	6	3	6	5	1	1	1	1	1	6	5	4	3	7	1	4
2	4	2	1	5	1	7	3	3	1	1	1	1	4	5	5	4	3	4	3	2	3	4	5	4	5	3	5	5	6	6	5	5	4	6	4	5	5	4	5	4	4	3	2	3	2	4	1	7	1
1	4	2	2	3	4	3	2	3	3	2	3	3	7	1	1	1	3	3	3	3	3	1	1	1	7	1	3	3	2	4	4	2	5	6	5	6	5	4	4	3	5	5	2	3	2	3	3	4	5
1	5	2	1	3	5	2	3	1	3	1	1	1	1	4	2	1	1	4	3	3	4	2	4	2	3	4	2	3	3	3	2	1	7	3	6	7	4	2	1	2	1	2	5	6	6	5	7	7	6
1	2	1	1	1	3	4	1	1	1	3	2	1	5	7	6	4	1	1	2	5	1	2	4	3	3	3	3	1	2	2	2	4	6	5	5	5	5	3	1	5	1	1	6	7	4	5	7	3	4
2	1	1	1	4	1	4	3	1	7	1	1	1	1	1	3	5	1	1	2	1	7	2	7	3	4	5	7	2	4	3	5	3	3	5	3	5	3	3	4	7	3	4	4	5	3	4	4	2	4
2	1	2	2	2	1	7	3	1	7	5	4	3	1	2	4	5	1	3	2	4	7	1	5	2	5	3	1	2	2	5	6	4	3	2	6	3	7	2	4	6	2	1	1	2	4	3	5	4	2
2	2	2	1	1	3	5	1	1	5	7	6	6	3	1	5	1	4	2	2	3	1	6	6	6	7	6	3	1	3	5	2	1	6	6	6	6	6	1	1	2	2	2	2	1	2	3	3	3	3
1	4	2	1	1	4	6	1	2	2	2	3	4	7	5	5	7	1	1	3	4	2	2	3	2	4	4	1	2	2	3	3	1	4	7	7	7	6	4	1	3	2	2	2	4	4	1	3	3	4
2	2	1	2	1	2	3	1	1	5	7	6	5	1	3	1	4	6	5	7	7	5	3	3	2	1	3	4	2	1	2	1	1	3	4	3	4	3	3	2	4	1	3	6	6	5	4	7	6	5
2	3	2	2	1	6	7	2	4	3	5	5	5	1	1	2	1	6	6	6	3	7	3	2	4	2	1	6	5	5	3	5	6	5	5	5	5	6	4	7	3	7	6	2	2	1	2	1	2	2
2	5	2	1	1	4	5	2	2	4	2	1	3	5	5	6	5	2	1	4	3	2	4	5	7	6	7	6	6	4	5	5	7	2	2	3	3	4	2	1	2	3	2	3	2	2	3	4	3	5
2	2	2	1	1	2	1	1	1	6	7	7	5	6	5	6	7	4	1	2	4	3	2	2	3	3	2	6	6	6	7	4	7	3	2	7	2	2	3	3	4	1	1	3	1	2	2	2	2	3
1	1	1	1	4	1	3	1	1	6	7	6	3	3	5	6	7	3	1	2	3	4	6	3	5	6	6	2	2	1	1	1	3	6	4	7	3	6	3	4	2	1	1	7	4	6	3	5	3	1
2	1	1	1	5	1	1	1	1	5	6	5	6	6	4	6	7	1	4	4	3	3	4	2	2	1	3	5	5	5	5	7	5	1	4	2	3	4	2	4	4	1	2	4	3	3	1	3	1	1
1	2	2	1	1	4	2	1	1	2	4	1	1	3	2	2	2	1	2	3	3	4	6	6	7	6	6	3	7	4	6	7	7	2	4	1	2	2	3	1	4	1	1	5	4	5	7	5	3	3
1	2	2	1	1	2	2	2	1	4	1	1	1	2	3	2	1	5	5	7	4	5	3	4	3	1	1	5	5	5	7	6	6	4	2	3	3	5	6	5	7	5	5	2	1	2	2	2	3	4
2	1	1	1	4	1	3	1	1	2	2	1	1	5	7	6	4	1	2	1	3	4	6	5	6	5	6	3	3	1	3	2	3	4	2	1	1	1	7	5	7	7	5	6	6	5	7	4	2	2
1	1	1	1	5	1	1	1	1	1	2	1	1	4	4	2	4	3	4	2	3	3	4	2	2	4	2	2	5	2	1	2	2	6	5	6	5	5	6	5	7	5	7	7	5	5	5	7	2	5
2	1	1	1	5	1	1	1	1	4	3	2	1	2	1	1	1	4	5	6	3	6	1	4	2	2	3	6	3	4	5	6	7	5	5	5	5	3	2	1	4	1	1	2	2	2	2	4	5	5
1	3	2	1	1	3	1	2	1	4	5	6	6	1	3	1	4	4	4	2	1	1	3	2	2	3	4	2	1	2	6	2	2	2	5	2	4	1	2	1	4	2	1	4	7	6	5	6	6	2
1	1	1	1	5	1	2	1	1	3	6	6	5	3	5	6	4	1	2	1	2	4	6	6	6	3	7	1	4	3	2	2	3	3	2	1	1	3	3	4	5	7	5	2	1	1	1	1	3	4
1	2	2	1	1	2	6	2	1	6	7	6	5	5	4	6	4	2	1	4	3	4	7	7	5	6	5	1	1	2	2	3	3	2	1	3	2	2	2	2	1	2	1	5	7	5	7	4	5	2
1	4	2	1	1	3	1	1	1	4	1	2	3	2	1	2	3	5	5	7	5	4	4	3	1	2	1	3	5	7	7	6	6	4	2	4	1	4	7	4	7	7	7	2	2	2	2	1	3	1
2	5	2	1	2	3	3	2	1	7	5	5	7	5	5	4	5	5	5	5	6	5	2	2	2	4	1	3	2	2	1	1	3	7	6	6	6	6	2	3	4	2	3	2	3	2	1	1	3	3
1	4	1	2	2	4	3	2	5	4	4	3	5	1	1	1	7	5	5	5	4	5	1	1	1	7	1	3	3	3	3	3	1	2	1	7	3	2	5	4	4	6	5	5	4	6	5	3	3	3
1	3	3	1	1	1	3	2	1	3	3	3	3	4	4	4	4	2	2	2	2	2	3	3	3	3	3	2	3	4	4	4	3	2	2	2	2	2	5	4	4	4	3	5	5	5	5	5	4	4
1	3	2	2	1	3	6	2	1	7	7	4	7	1	2	2	1	6	5	7	5	5	6	6	6	7	6	2	4	1	1	4	3	4	6	7	3	6	1	3	1	4	3	3	1	1	2	4	1	1
1	5	2	1	1	4	7	2	1	2	1	2	1	2	4	1	2	2	4	3	3	2	5	6	7	7	6	2	4	1	2	3	3	5	4	5	6	7	3	1	1	2	2	6	6	7	5	7	4	1
1	3	2	1	1	2	1	1	1	6	5	6	7	5	5	2	7	2	3	3	4	4	6	6	5	4	5	5	5	5	7	5	6	2	1	5	3	3	3	4	1	1	2	1	1	3	2	2	5	5
1	2	2	2	1	2	7	1	1	2	1	1	1	7	5	5	2	4	5	7	5	5	4	3	1	3	1	7	6	6	2	5	6	4	2	3	1	4	1	2	4	2	4	1	2	2	2	2	1	3
2	1	1	1	4	1	5	1	1	6	7	7	6	2	7	2	2	1	3	2	1	3	1	3	4	4	2	2	2	2	3	3	1	6	5	7	3	7	5	6	5	5	7	3	4	1	1	2	4	4
2	2	1	2	1	2	2	2	1	1	3	2	4	7	5	2	5	1	2	3	1	1	6	4	5	5	6	6	4	7	7	7	7	5	6	7	5	5	2	1	1	1	1	4	2	2	4	3	4	3
1	2	2	2	5	1	3	4	5	3	3	3	3	7	1	2	1	5	5	7	6	4	3	1	4	4	3	2	4	2	3	2	3	2	2	3	2	3	6	5	5	5	5	5	4	6	4	4	2	3
1	2	1	1	1	4	7	1	1	2	1	2	1	7	5	6	6	5	5	6	7	6	3	4	3	2	4	1	2	2	4	3	3	4	5	6	6	7	2	1	3	3	2	6	7	5	4	6	2	2
2	3	2	1	1	3	5	2	1	5	6	5	7	1	3	1	1	2	2	3	4	4	5	5	7	5	5	4	1	1	4	1	3	6	5	7	5	4	2	2	1	3	3	7	7	6	7	7	1	1
2	2	2	2	1	2	4	2	1	4	6	5	7	3	7	6	7	1	4	3	3	4	6	6	7	5	7	4	1	3	2	3	1	2	2	2	2	2	5	6	7	5	5	3	2	3	1	2	3	2
2	6	1	3	5	1	3	4	5	3	3	1	3	3	3	2	3	5	6	5	6	4	2	4	1	3	3	2	2	2	2	3	3	4	4	3	3	5	6	5	5	4	5	4	4	6	4	3	3	1
2	4	1	1	4	1	2	2	3	5	5	4	4	1	3	3	2	3	3	3	1	3	4	5	4	5	4	7	6	6	7	6	5	2	1	1	3	7	2	3	3	4	3	1	7	1	1	7	3	6
1	3	2	2	1	3	1	1	1	4	1	4	1	4	1	1	4	1	1	2	2	2	6	4	6	7	7	4	6	6	7	6	3	5	2	3	1	3	4	3	4	3	1	6	6	7	7	5	2	3
2	3	2	1	1	3	2	2	1	3	2	4	4	3	4	5	7	2	1	1	1	2	2	3	1	3	3	1	1	2	3	3	3	7	4	7	7	4	6	5	6	5	5	1	2	1	3	3	3	3
1	2	1	2	1	2	1	2	1	2	2	2	2	2	3	4	5	4	4	4	4	4	3	4	5	6	7	2	2	2	3	4	5	3	3	3	3	6	3	3	4	4	4	3	3	3	3	6	3	3
2	1	1	1	5	1	1	1	1	1	4	1	1	3	4	2	1	5	3	5	5	6	3	5	6	6	4	4	3	3	4	1	4	7	6	5	6	3	1	2	1	4	2	3	5	7	7	7	4	6
1	3	2	1	2	3	5	1	1	5	4	6	5	7	5	6	7	5	5	5	6	7	3	1	1	2	4	5	5	6	6	6	7	2	6	2	1	3	1	4	4	2	1	2	1	2	2	2	5	3
1	4	2	3	1	2	3	3	3	3	3	1	3	5	4	4	3	3	3	3	2	3	3	3	3	2	3	6	5	6	5	5	3	6	6	5	6	5	3	2	3	2	3	6	4	4	4	4	1	4
2	4	2	2	1	5	2	1	3	6	6	5	5	2	7	6	4	2	1	1	4	2	1	3	4	1	3	3	2	1	3	1	2	5	5	7	5	7	5	7	7	5	5	2	3	1	3	2	3	3
1	2	2	3	1	2	1	1	1	5	5	5	7	1	3	3	3	1	2	2	2	2	1	2	4	1	1	2	2	1	4	2	2	6	2	7	7	4	7	5	4	7	5	2	4	3	2	2	5	6
1	1	1	1	5	1	2	1	1	6	6	2	6	1	4	2	1	1	3	4	2	4	4	6	7	5	7	6	7	4	5	5	7	4	1	1	5	4	2	5	1	2	1	4	2	1	2	2	6	5
2	2	1	1	1	2	7	1	1	4	2	2	1	5	5	6	7	1	2	3	4	1	3	3	1	2	3	4	4	3	2	1	2	2	2	1	3	4	5	6	5	6	7	7	7	5	7	5	3	2
1	4	2	1	5	1	4	2	4	1	1	2	1	1	5	1	3	3	3	3	3	3	1	7	1	1	1	5	5	4	4	6	4	6	7	6	5	5	6	6	5	5	5	5	5	6	6	4	4	4
2	1	1	2	4	1	7	2	1	1	1	1	1	1	1	1	1	1	1	1	1	1	1	1	1	1	1	1	1	4	1	4	1	1	1	1	1	1	7	7	7	7	7	7	7	7	7	7	7	7
2	2	1	2	1	4	3	2	3	4	4	4	4	3	5	3	5	3	4	4	5	5	4	3	3	3	4	5	4	3	5	4	4	4	3	3	3	3	4	3	3	3	3	5	4	4	3	4	4	3
2	1	2	2	2	3	7	3	3	1	4	1	3	4	3	5	4	4	4	5	4	4	2	3	3	3	3	4	4	5	4	4	3	4	4	4	3	5	5	4	4	4	4	3	4	3	3	3	3	3
2	4	2	1	1	5	3	4	3	1	4	1	3	1	7	1	1	3	4	5	4	4	4	4	5	4	4	5	5	4	5	5	4	5	5	7	6	5	5	4	3	6	4	3	3	2	2	3	3	3
1	2	1	1	1	2	1	2	1	7	7	6	6	6	7	6	6	3	5	2	1	1	2	3	4	3	2	1	2	3	4	4	5	3	4	5	4	3	1	2	3	4	5	4	3	4	5	5	2	3
2	2	1	1	1	4	6	1	1	1	2	1	1	2	5	5	7	1	4	3	1	2	3	3	3	1	2	5	7	7	6	5	4	4	3	4	3	3	7	7	7	5	5	7	6	6	5	4	3	3
1	1	1	1	5	1	1	1	1	3	1	2	4	6	5	6	7	2	1	4	4	4	4	2	3	2	4	1	3	4	3	1	3	4	2	5	2	2	5	5	5	5	6	6	6	7	5	5	2	2
2	1	1	1	5	1	2	1	1	1	3	3	4	1	4	1	2	6	5	6	7	6	3	2	3	4	3	4	7	5	6	7	3	6	6	5	7	3	1	2	1	1	5	3	3	2	3	2	5	3
2	5	2	2	1	5	5	4	4	3	3	2	3	6	6	6	6	6	5	6	7	6	1	4	3	2	1	3	3	2	3	2	1	1	3	3	3	2	3	3	2	4	2	4	5	5	4	6	4	4
1	1	1	1	2	3	1	3	3	3	2	3	2	5	6	5	5	3	3	3	2	3	3	3	3	1	3	5	4	4	4	4	5	5	5	4	4	4	5	5	5	5	3	4	4	4	5	4	1	2
2	2	2	4	5	1	7	5	3	3	3	4	3	3	1	1	1	4	6	3	5	4	4	4	4	4	3	5	4	4	3	4	4	4	5	5	7	4	5	5	5	5	5	2	3	2	4	3	4	3
1	1	1	2	2	2	7	4	4	3	2	3	3	3	2	2	3	4	5	4	4	5	6	7	6	5	5	4	4	4	3	4	4	3	3	2	3	3	3	3	3	2	3	5	5	3	4	5	6	5
2	5	4	2	3	4	2	2	1	2	3	3	3	3	3	3	3	4	4	4	4	4	4	4	4	4	4	4	4	4	4	4	4	4	4	4	4	4	4	4	4	4	4	4	4	4	4	4	4	4
1	2	2	2	1	2	6	1	1	2	1	4	2	5	5	6	5	5	5	7	4	6	3	4	2	3	4	2	3	1	3	1	4	2	2	3	3	3	3	1	1	4	3	6	7	7	6	7	4	3
1	2	2	2	1	2	4	1	1	7	5	5	6	5	1	2	1	7	5	6	5	4	1	2	4	4	1	2	4	2	1	3	3	3	1	3	1	6	6	5	6	5	7	1	2	3	2	2	3	3
2	3	3	1	3	2	2	4	4	3	4	5	3	2	4	5	4	3	5	3	3	5	2	5	6	4	3	5	3	4	5	3	4	3	5	4	3	4	2	5	4	3	5	3	5	3	4	5	3	4
2	4	2	1	2	3	5	3	3	3	3	2	3	3	3	1	3	4	4	4	4	4	3	4	3	5	4	6	4	4	6	6	4	2	2	3	3	3	4	5	5	4	3	3	3	3	2	3	5	6
1	2	2	2	1	2	7	1	1	1	4	1	4	2	4	1	4	2	1	3	3	2	6	7	5	5	5	5	6	5	7	7	5	2	1	3	2	3	5	6	5	7	6	2	2	3	2	2	5	3
2	6	1	3	6	1	1	5	3	6	5	6	6	3	3	2	2	3	5	4	4	4	3	2	3	2	2	5	4	4	3	4	4	4	4	5	5	4	2	2	3	3	3	4	5	5	4	4	6	6
1	2	2	2	1	2	1	2	1	4	4	1	2	2	2	2	1	4	5	5	7	5	7	5	5	7	6	1	2	1	2	2	2	2	2	4	1	2	5	5	5	6	7	6	6	4	5	7	1	2
1	5	2	1	2	1	4	3	1	2	3	1	4	7	4	5	7	1	1	1	3	5	3	4	2	4	3	7	6	5	5	6	5	1	2	2	4	3	7	5	5	4	7	4	1	3	3	3	6	3
2	3	2	1	1	6	7	2	4	3	1	2	1	3	1	5	1	5	6	5	5	6	5	7	7	6	7	3	2	4	2	2	1	2	3	1	3	4	5	7	7	5	6	2	1	1	2	3	6	4
1	1	1	1	4	1	5	1	1	5	4	5	7	3	4	3	1	2	4	2	2	2	4	1	2	3	2	6	7	6	5	4	7	5	6	5	5	6	2	1	2	2	1	5	3	7	7	6	1	2
2	3	2	2	1	3	4	2	1	4	1	3	1	5	5	6	5	3	1	2	3	1	3	5	1	1	1	6	7	6	4	4	6	4	2	3	3	3	7	6	6	6	7	6	6	7	5	7	5	5
2	2	1	2	1	2	6	1	1	2	1	2	4	2	3	2	2	6	4	5	6	5	7	5	5	7	6	4	3	7	6	7	6	2	2	5	3	4	1	3	4	2	1	4	2	2	1	3	4	2
1	3	2	3	3	2	5	2	3	3	4	3	3	4	4	4	4	4	4	4	4	4	4	4	4	4	4	4	4	4	4	4	4	4	4	4	4	4	4	4	4	4	4	4	4	4	4	4	4	4
1	5	2	1	3	5	1	3	1	5	4	4	4	3	4	3	4	3	4	4	4	3	4	4	3	4	3	3	3	5	4	4	4	4	4	4	6	5	4	4	4	4	5	4	4	5	3	5	3	4
1	2	2	3	2	5	1	3	3	3	1	3	3	7	7	6	6	2	3	2	3	2	1	7	1	1	1	3	5	4	4	5	4	4	5	5	6	4	2	3	1	3	3	5	6	6	6	5	7	7
2	3	2	1	1	3	6	1	1	5	5	5	5	5	4	6	6	4	2	1	4	4	3	3	2	2	1	1	4	1	3	2	1	6	4	3	7	7	1	3	1	1	4	5	7	5	7	7	3	3
1	2	1	1	1	5	3	1	1	6	5	4	3	3	4	5	6	6	2	3	6	5	7	5	4	3	2	2	3	4	5	6	5	7	5	4	3	2	2	3	4	5	6	7	5	3	2	1	1	2
2	1	1	2	1	3	7	1	3	1	7	1	1	1	7	1	1	2	4	3	3	2	6	5	5	5	4	3	3	3	3	4	3	6	6	5	5	6	4	4	4	4	4	6	7	5	6	6	5	5
2	2	2	3	2	3	6	4	3	5	7	7	5	3	3	3	3	2	3	3	3	3	2	3	2	3	1	4	4	4	4	5	3	6	6	5	7	4	5	6	6	5	6	6	4	4	4	4	2	3
1	3	2	4	4	4	4	4	6	4	4	3	3	4	4	3	4	5	3	3	5	5	4	3	4	5	5	3	3	4	4	4	4	3	3	3	5	6	4	3	5	3	5	5	5	3	3	5	5	3
2	3	2	2	1	6	5	2	6	5	6	5	5	5	1	1	3	1	1	2	2	4	2	4	4	2	4	7	5	7	4	5	6	5	5	5	5	6	6	7	5	6	7	2	1	3	2	2	5	5
1	3	2	2	1	5	6	1	1	5	5	6	7	2	1	1	4	7	7	6	6	6	2	2	4	3	2	4	1	2	4	2	2	5	6	5	6	6	5	7	6	5	6	6	6	5	7	6	1	4
1	2	3	1	5	1	1	1	2	5	5	5	4	1	3	1	1	6	6	5	5	5	6	5	5	5	6	4	3	3	3	2	2	5	6	6	6	6	6	4	5	7	4	5	4	4	5	5	1	1
2	5	2	1	2	1	3	2	2	1	2	1	1	5	5	5	4	4	2	3	3	2	6	5	6	5	5	4	3	3	2	4	1	6	6	7	3	5	3	4	1	3	3	5	5	6	6	7	6	5
2	1	1	2	4	1	4	2	3	7	1	1	1	4	6	5	6	5	5	4	4	4	3	2	3	3	3	5	6	6	6	5	5	4	4	4	4	4	4	4	5	5	4	4	4	5	4	4	4	5
2	2	1	1	1	3	5	1	1	5	7	5	5	1	4	1	1	5	5	4	5	4	4	4	4	2	4	1	3	3	2	3	2	5	2	1	3	2	7	7	6	4	6	7	7	7	5	4	6	5
1	3	2	1	1	4	1	3	1	2	2	3	2	2	5	2	2	1	3	3	1	4	4	1	4	2	4	6	5	5	5	7	6	6	6	5	7	7	7	6	5	6	6	2	2	2	2	1	7	6
2	1	1	1	5	1	3	1	1	2	4	1	3	4	1	1	3	2	2	4	1	4	1	3	1	5	1	6	7	7	6	7	5	3	3	3	3	4	6	5	7	6	6	7	7	3	5	6	4	3
2	2	2	2	2	4	6	2	5	5	6	6	6	1	2	1	1	3	2	2	3	2	3	5	2	3	3	5	4	5	5	5	5	6	6	5	6	6	5	5	4	5	3	6	6	6	6	6	3	4
1	5	1	1	1	4	4	3	6	4	3	3	3	2	3	3	3	4	4	4	5	4	3	2	2	5	1	5	4	7	4	5	6	6	6	6	4	6	7	7	7	7	6	5	4	3	5	4	2	3
2	2	2	4	1	2	8	3	1	3	3	3	3	2	3	3	3	3	4	4	4	4	2	3	3	3	5	4	5	5	5	5	5	4	5	5	4	5	5	5	3	4	5	3	4	4	6	5	4	4
2	4	4	1	1	2	2	1	1	4	4	4	4	4	4	4	4	4	4	4	4	4	4	4	4	4	4	5	4	6	7	4	5	4	4	4	4	4	4	4	4	4	4	4	4	4	4	4	4	4
1	5	2	1	1	4	6	5	4	7	1	1	1	1	1	7	1	3	3	3	3	1	6	6	6	6	6	5	4	4	4	5	4	3	3	3	3	3	3	3	3	3	3	4	5	6	4	4	5	5
1	3	1	3	1	6	5	2	1	1	1	2	1	6	4	6	6	6	6	6	6	3	3	1	1	4	6	7	7	7	7	7	7	7	6	7	7	6	6	6	2	6	6	1	1	1	2	2	4	6
1	5	2	4	5	1	5	5	5	3	3	1	3	1	1	7	1	6	6	5	5	4	1	3	2	1	1	5	5	5	4	5	5	5	6	5	6	5	6	6	6	6	6	4	6	6	5	5	4	4
2	3	2	2	1	4	7	1	2	3	4	3	3	2	4	2	2	5	5	6	5	5	3	4	2	3	2	4	4	1	4	2	1	2	5	1	2	4	5	7	7	6	5	5	6	7	7	7	6	6
1	4	2	2	1	3	4	2	2	5	4	6	4	5	4	5	4	4	5	4	4	5	5	4	5	5	4	5	4	5	4	3	4	4	5	4	3	4	5	4	3	4	4	5	4	3	4	3	4	5
2	2	1	2	1	2	6	1	1	6	5	6	4	3	7	5	5	5	5	6	5	6	1	3	3	1	4	6	3	4	6	6	7	5	6	6	4	7	7	5	7	6	4	3	1	3	2	2	2	5
2	2	1	2	2	2	1	1	5	3	3	3	1	5	5	6	5	5	6	5	5	5	3	3	3	2	3	3	3	2	4	3	3	6	5	5	6	5	3	3	3	3	2	4	4	4	4	4	5	5
1	6	2	1	1	6	2	1	4	7	5	6	5	5	5	5	5	2	3	2	3	2	4	5	4	5	5	3	2	3	1	2	2	4	6	3	4	4	7	5	5	5	4	3	3	4	3	3	4	3
1	3	2	1	3	3	5	5	1	1	3	3	3	5	4	5	3	5	5	5	5	5	5	5	4	3	3	3	3	4	4	5	5	5	6	5	5	5	5	5	5	5	5	5	5	5	5	5	5	4
1	3	2	3	1	2	5	2	1	7	7	7	6	3	1	2	4	7	5	6	5	5	1	4	3	2	2	5	5	7	5	5	4	2	4	1	5	3	7	7	6	5	5	3	4	2	3	2	4	7
2	5	2	1	3	5	6	3	2	4	4	1	1	5	7	6	5	6	5	6	7	7	1	4	3	2	2	5	5	5	6	5	6	6	6	2	7	7	1	3	2	1	3	2	2	4	4	3	6	5
1	2	2	1	1	2	2	3	4	4	4	3	3	3	3	3	3	5	6	6	5	5	6	6	6	6	5	3	4	3	2	3	3	4	2	3	3	3	4	4	4	4	3	3	4	4	4	4	5	6
1	2	2	1	3	4	5	3	3	4	7	5	5	4	5	3	4	5	5	5	5	5	3	3	3	2	3	3	1	4	2	3	1	5	5	4	3	4	3	5	4	4	4	7	7	5	7	6	5	6
2	2	2	2	1	3	7	1	1	2	3	4	2	3	1	2	4	6	5	6	5	7	1	1	4	2	2	6	4	5	7	4	6	4	6	7	7	5	6	5	6	7	6	2	1	3	3	1	5	7
1	2	1	1	1	2	6	1	1	5	5	6	5	5	5	7	7	4	1	2	4	2	3	4	1	1	1	7	4	7	5	6	6	5	4	7	7	4	1	1	4	4	4	5	5	5	5	1	4	5
2	1	1	2	4	1	5	4	5	2	2	3	3	7	7	7	7	4	6	4	6	5	3	3	2	3	2	4	5	6	4	4	5	4	4	4	6	4	2	3	4	5	3	4	4	3	6	3	3	3
1	2	2	1	2	4	4	2	3	1	2	1	2	5	5	5	5	6	6	5	6	5	7	1	1	1	1	4	5	4	3	4	5	5	5	6	7	5	3	3	3	3	1	6	5	5	6	5	6	6
1	3	2	2	1	5	1	1	3	5	7	4	5	5	1	3	1	1	1	3	4	2	6	7	5	6	7	6	7	5	6	5	3	4	2	5	1	3	5	6	6	6	5	2	3	3	1	2	4	7
1	3	2	2	1	5	4	4	3	4	2	4	1	5	4	6	4	5	5	4	7	5	1	4	1	3	1	7	6	6	6	7	6	4	6	5	6	7	7	5	5	7	5	2	4	1	2	2	2	4
2	2	1	1	1	2	5	1	1	6	7	5	6	3	3	1	3	6	5	5	5	5	6	7	4	6	7	3	1	3	3	3	1	2	6	5	7	7	3	1	1	2	1	4	3	4	3	1	7	5
1	5	1	2	4	1	1	1	4	5	6	6	5	3	2	3	2	4	6	4	5	4	1	2	2	1	7	3	4	2	3	2	4	4	4	4	4	4	6	5	5	4	5	4	5	5	5	4	6	5
1	1	1	1	1	6	7	2	4	4	4	5	4	2	1	1	7	4	5	4	4	4	4	4	4	5	3	4	4	5	4	4	4	3	2	3	1	7	4	5	4	4	3	7	7	7	7	7	4	5
1	2	1	1	1	3	1	2	1	3	3	3	3	4	4	4	4	5	5	5	5	5	5	5	5	5	5	3	3	3	3	3	3	7	7	7	7	7	4	4	4	4	4	5	4	3	2	1	4	5
2	1	1	4	4	1	7	1	1	5	4	5	6	3	4	5	3	5	4	3	4	5	3	4	4	4	5	6	4	4	6	4	4	3	5	4	4	5	4	3	4	5	4	6	5	4	6	4	3	4
1	2	2	1	1	2	7	2	1	3	2	1	4	7	7	2	5	4	5	4	7	5	4	4	1	1	2	4	7	5	5	7	6	5	4	7	7	4	2	4	1	1	3	5	7	6	6	6	5	6
2	2	1	3	1	3	6	1	1	4	2	4	1	5	4	6	6	6	6	5	7	6	5	5	6	6	6	5	6	5	7	7	7	2	2	3	3	3	1	2	3	4	1	7	4	7	7	3	3	3
2	5	1	2	4	1	7	2	2	3	4	3	2	4	2	3	3	6	5	5	6	5	2	5	3	4	5	4	5	4	4	5	4	4	5	5	5	4	5	5	5	6	5	4	4	5	4	4	4	4
2	4	4	3	2	4	6	4	4	4	4	4	4	4	4	4	4	4	5	4	4	5	4	5	4	4	4	4	4	4	4	4	4	4	5	3	6	6	5	3	5	5	5	5	4	5	5	5	5	4
2	2	1	1	2	6	1	3	2	2	2	1	1	5	6	6	6	6	4	4	4	6	2	2	3	3	2	4	4	5	4	4	4	6	7	5	5	6	4	4	4	5	4	4	6	5	4	6	5	6
1	3	1	4	1	4	1	1	1	4	4	4	4	4	4	4	4	4	4	4	4	4	6	6	6	6	6	3	2	4	4	4	2	3	5	6	5	4	5	5	4	2	6	6	6	4	4	3	4	5
1	2	1	1	1	2	6	1	1	5	7	5	5	1	1	2	4	1	1	3	3	4	7	6	6	6	5	6	4	5	7	6	7	4	2	2	2	3	5	5	7	7	5	1	3	1	2	4	6	3
2	1	1	1	2	4	6	3	2	5	5	5	5	3	3	2	3	4	5	4	5	5	3	4	3	4	3	5	4	4	4	4	5	5	4	4	4	4	6	6	6	6	6	5	6	6	4	5	2	7
1	1	2	3	1	4	6	3	3	3	4	4	4	4	4	5	3	2	3	3	4	3	6	6	5	5	6	6	5	6	7	5	5	6	7	6	6	5	4	5	5	5	4	3	3	4	3	3	3	3
2	6	2	1	3	4	5	2	5	3	4	2	1	6	6	5	5	4	3	3	3	2	1	2	1	1	7	7	7	7	7	7	7	2	3	3	3	3	2	3	3	3	3	7	7	7	7	7	3	4
1	5	1	1	2	5	6	5	5	3	3	1	2	4	4	4	5	5	5	4	6	3	5	4	4	4	4	6	5	4	6	5	6	7	7	7	7	7	4	6	4	4	5	5	3	3	3	4	3	2
1	3	2	2	1	3	4	1	1	6	5	7	5	5	4	5	5	5	6	7	5	5	2	4	2	3	2	5	5	7	5	5	7	2	2	3	3	1	7	4	5	7	6	3	2	2	3	3	5	4
2	2	2	4	1	2	4	2	1	3	3	3	3	4	4	4	4	4	4	4	4	4	4	4	4	4	4	4	4	4	4	4	4	4	4	4	4	4	5	5	5	5	5	5	5	5	5	5	5	5
2	5	2	3	5	1	2	3	2	1	3	3	2	4	3	3	3	6	5	7	6	6	3	1	3	3	3	6	5	5	5	4	5	6	6	5	5	6	5	5	6	6	5	5	5	5	5	5	3	4
2	4	2	2	4	2	2	4	2	6	6	5	5	5	5	5	5	5	5	5	5	5	5	5	5	5	5	5	5	4	4	4	4	4	4	4	4	4	4	4	4	4	4	4	4	4	4	4	4	4
1	6	3	2	1	3	8	2	1	3	7	5	7	7	5	3	3	4	4	4	4	4	3	3	2	5	6	5	4	5	4	4	4	4	5	5	4	4	4	4	4	4	5	5	4	4	5	5	4	4
1	3	2	1	1	3	5	2	1	2	4	2	2	5	2	2	1	6	5	7	7	5	3	3	1	4	2	6	7	6	6	7	6	5	6	5	6	7	5	4	5	7	7	7	6	7	7	7	3	4
1	5	1	2	4	1	6	2	4	5	6	4	3	1	2	1	1	5	5	4	4	4	1	2	3	1	1	5	5	4	4	6	4	7	7	7	7	7	4	4	3	4	3	5	6	6	4	4	6	6
1	3	2	2	1	4	3	1	1	6	4	7	4	5	3	6	4	3	5	4	6	5	3	5	3	5	4	6	4	5	4	6	3	6	3	4	5	3	5	3	5	3	5	5	4	4	5	4	4	5
2	1	1	2	4	1	1	1	1	7	7	7	7	7	7	7	7	4	4	4	4	4	4	4	4	4	4	4	4	4	4	4	4	4	4	4	4	4	4	4	4	4	4	4	4	4	4	4	4	4
1	5	2	4	2	4	6	1	1	1	1	1	1	1	7	7	7	1	1	1	1	1	1	1	1	1	1	1	1	1	1	1	1	7	1	1	7	7	7	7	7	7	7	7	7	7	7	7	7	7
2	4	2	2	2	2	2	2	4	5	4	5	4	5	4	5	4	5	4	5	4	5	5	4	4	5	4	4	5	4	4	5	4	4	5	4	4	5	4	5	4	5	4	4	5	4	4	5	4	4
1	2	2	1	1	3	4	1	1	4	4	2	1	5	6	6	5	4	4	4	4	4	5	6	6	7	5	2	2	1	4	1	2	1	4	1	3	3	7	5	5	7	5	5	6	7	4	5	5	6
2	1	1	1	2	3	4	2	3	3	3	2	3	3	3	3	3	5	5	4	5	5	5	5	5	5	4	2	4	3	2	3	2	4	6	6	6	5	5	5	5	5	4	6	7	6	6	5	7	5
1	2	2	4	1	3	2	4	1	4	6	5	4	4	4	4	5	5	4	4	4	5	5	4	4	5	4	4	5	4	4	5	4	4	5	4	4	4	4	5	4	4	5	5	4	5	4	5	5	4
1	1	1	1	1	1	1	1	1	3	4	5	4	4	4	4	4	4	5	4	6	5	4	5	6	5	6	4	5	4	6	4	4	3	5	6	4	4	4	6	4	5	4	4	4	5	3	3	3	4
1	1	1	1	5	1	6	1	1	5	5	4	7	6	7	6	7	4	6	6	7	5	5	7	6	5	4	5	5	6	7	5	4	2	3	3	3	5	1	2	2	1	5	2	1	3	2	4	5	7
1	2	2	1	1	3	7	1	1	7	7	4	7	5	2	1	2	7	6	7	5	6	7	5	4	5	5	3	2	2	3	4	2	3	4	1	2	5	6	6	6	3	7	7	6	4	6	7	5	4
1	1	2	2	5	1	1	2	1	6	7	5	6	4	4	4	4	2	7	3	2	3	5	5	6	5	6	7	7	6	6	6	6	4	4	4	4	4	3	2	3	3	3	4	6	6	6	5	4	4
1	3	1	1	3	5	5	2	1	6	3	5	4	4	5	6	5	4	5	5	6	7	6	5	5	3	3	3	4	4	5	4	6	3	4	5	6	4	4	6	5	3	3	4	4	5	5	4	3	4
1	3	2	4	2	4	2	3	3	6	4	5	4	4	4	4	4	5	4	5	5	4	5	4	4	5	4	5	4	5	5	5	4	4	4	5	4	5	5	4	5	4	5	5	5	4	5	4	4	3
1	2	2	1	1	4	7	1	1	2	1	2	3	3	4	2	2	6	5	7	7	6	6	7	4	6	6	5	5	3	7	7	7	2	2	1	5	4	5	5	7	5	6	3	2	1	2	2	6	6
2	2	1	2	1	4	3	1	1	1	3	3	4	7	5	5	2	5	6	5	6	5	1	1	2	1	1	5	4	6	6	5	6	5	6	6	6	5	4	6	5	7	7	3	3	3	2	4	6	6
1	3	2	3	3	4	6	4	5	3	3	3	2	1	3	1	3	4	5	5	6	3	6	6	6	5	6	2	3	3	2	3	3	4	4	3	2	2	7	7	7	7	2	4	5	5	4	4	7	7
1	2	2	1	1	4	5	2	3	1	3	3	1	6	6	6	5	4	7	4	4	4	6	6	5	6	5	3	3	3	2	3	3	4	4	6	4	6	4	7	5	4	5	6	6	6	5	6	4	6
1	2	2	3	5	1	5	3	5	1	1	1	1	6	5	6	6	5	4	6	5	5	3	3	2	3	3	5	5	6	6	6	5	7	7	7	7	2	5	4	4	5	3	4	5	4	4	5	6	5
2	2	1	2	2	5	5	2	1	5	5	5	5	6	6	6	6	6	6	6	6	6	4	4	4	4	4	4	4	4	4	4	4	4	4	4	4	4	4	4	4	4	4	5	5	5	5	5	4	4
1	2	2	1	1	4	4	1	1	5	7	6	7	2	1	2	2	5	6	6	6	5	4	5	7	7	5	1	2	2	2	4	3	5	6	7	7	5	7	7	6	4	5	2	3	2	3	4	2	4
1	4	2	1	1	3	6	1	1	4	3	1	1	6	7	6	7	7	5	5	4	7	5	5	4	6	6	4	1	1	1	4	1	7	6	3	6	6	4	3	1	2	4	6	5	6	6	5	5	5
2	2	1	1	1	2	7	1	1	4	5	7	7	3	7	6	5	5	7	5	6	7	6	6	5	5	5	5	5	6	6	7	4	3	2	2	2	3	3	3	1	1	3	5	7	6	6	5	2	2
1	2	1	2	1	3	2	1	1	6	6	6	5	1	4	2	2	1	4	4	3	1	2	3	1	2	4	6	5	6	6	7	5	4	3	4	3	3	5	6	5	5	5	7	7	4	6	5	5	5
2	1	1	1	2	4	6	2	4	4	3	3	3	5	5	5	5	3	4	4	5	3	6	5	5	5	6	4	4	4	4	5	3	4	4	4	4	4	6	6	6	5	5	5	4	5	6	5	5	5
1	3	2	2	1	6	3	3	5	4	6	5	3	5	4	6	3	6	5	4	6	4	6	5	4	4	3	6	5	3	5	4	5	6	4	3	6	4	6	4	3	5	4	6	4	4	5	3	5	4
1	6	2	4	6	1	5	4	1	4	6	5	4	6	6	6	6	3	3	4	2	2	7	1	1	2	1	5	5	4	4	4	5	7	7	7	6	6	4	5	5	4	4	5	5	5	5	5	1	7
2	5	1	3	4	1	3	2	1	4	5	4	3	3	3	3	3	1	1	1	7	1	2	1	2	7	1	6	5	5	6	6	6	7	7	7	7	7	6	5	5	4	5	6	5	6	7	6	6	6
2	3	2	2	3	3	3	3	3	4	5	4	5	5	4	5	4	5	4	5	4	5	5	4	5	4	5	4	4	5	4	5	4	5	4	5	4	5	4	5	4	5	4	5	4	5	4	5	5	4
1	2	2	2	1	2	5	1	1	5	6	7	7	2	4	1	4	4	4	2	1	3	6	5	7	7	7	6	6	6	7	5	7	1	4	3	3	4	6	7	7	4	5	7	6	5	6	6	6	5
2	1	2	3	3	3	1	1	4	5	5	5	6	6	6	6	4	3	2	4	3	3	3	5	4	3	4	6	6	6	6	6	6	5	4	4	5	4	3	3	3	3	3	4	4	4	4	4	6	6
2	1	2	2	5	1	7	1	4	6	5	6	5	3	4	3	3	3	3	3	3	3	6	7	7	7	7	3	3	3	2	2	3	6	5	6	6	6	3	4	3	3	1	7	3	1	3	2	6	5
1	5	1	2	1	4	2	3	5	3	3	3	3	4	4	5	5	5	4	5	6	4	6	5	4	6	5	3	3	3	3	3	3	4	5	4	4	4	5	4	6	4	6	4	4	5	4	4	4	5
2	1	1	3	4	2	4	2	2	4	5	3	6	4	5	3	6	3	5	3	6	7	5	3	6	3	6	4	5	2	6	3	6	6	2	6	4	5	5	6	3	6	3	5	4	5	5	4	5	4
2	4	2	1	1	3	4	2	1	4	4	3	4	4	4	4	4	4	4	5	5	5	5	4	5	4	5	5	5	5	5	4	5	5	4	5	5	4	5	4	5	4	5	5	4	5	5	5	5	4
1	2	1	2	1	6	4	3	4	5	5	5	5	5	5	5	5	6	6	6	5	4	4	7	4	4	5	5	5	6	6	4	5	4	5	4	4	4	4	3	3	4	4	4	5	4	3	4	4	5
1	2	2	1	1	2	6	1	1	1	2	3	1	1	1	2	2	6	7	7	4	5	6	6	5	6	5	5	5	7	7	6	4	4	4	3	1	1	5	5	6	6	7	5	5	6	5	5	4	3
1	1	1	2	4	1	5	2	4	5	7	6	6	5	4	4	5	4	5	3	4	4	3	1	2	3	2	6	6	7	6	6	5	4	5	4	4	4	6	7	6	6	6	2	3	3	2	3	6	6
2	4	2	2	4	4	4	3	3	5	4	5	4	5	4	5	4	5	4	5	4	5	5	4	5	4	5	5	4	5	4	5	4	5	4	5	4	5	5	4	5	4	5	5	4	5	4	5	5	4
1	1	1	4	2	1	4	1	1	4	5	3	3	4	6	7	4	3	6	4	4	7	4	5	4	4	4	5	5	5	5	5	5	4	4	4	4	4	4	4	4	4	4	4	5	4	4	4	5	5
2	4	2	2	2	4	6	4	4	5	5	5	5	5	5	5	5	4	4	5	5	5	5	5	5	5	5	5	5	5	5	5	5	5	5	5	5	5	5	5	5	5	5	4	4	4	4	4	4	4
2	2	1	4	1	2	3	4	4	5	4	3	5	5	4	6	5	5	4	6	4	6	5	4	6	3	3	5	4	5	4	6	6	5	5	4	6	4	5	6	4	3	6	5	3	4	5	6	5	3
2	2	2	1	1	2	3	1	1	1	4	5	4	7	5	5	5	4	4	5	3	2	6	6	3	6	6	6	6	6	7	7	7	5	6	7	7	5	7	7	2	7	7	2	3	6	3	2	2	5
2	3	2	1	1	4	5	2	1	4	3	3	4	5	4	5	7	7	7	5	7	4	4	3	2	3	4	3	3	2	3	1	4	3	4	3	3	4	6	5	5	6	7	5	6	6	6	7	6	6
2	3	2	2	1	5	2	4	1	1	1	1	2	2	1	2	2	4	4	2	2	2	4	2	2	2	3	6	6	3	5	5	7	7	6	5	6	7	6	5	5	6	6	7	7	6	6	5	7	6
2	3	2	2	1	5	7	2	4	3	2	3	3	4	4	4	2	5	5	6	4	5	4	3	3	3	2	4	6	6	4	5	5	5	5	5	6	6	5	5	4	5	5	4	6	4	5	5	7	7
1	1	2	2	1	3	2	3	3	4	2	3	3	4	4	5	5	5	4	6	7	4	5	6	6	7	5	5	6	5	4	4	4	6	7	7	7	6	6	7	6	6	5	3	3	3	3	3	1	2
1	2	2	2	2	4	7	3	4	4	3	3	3	4	5	7	5	4	4	5	5	4	3	3	3	3	3	4	4	4	4	5	4	6	6	4	7	6	6	6	6	5	5	6	7	4	6	6	3	3
2	1	1	1	3	4	3	3	3	7	7	1	7	7	7	6	6	4	6	7	5	4	4	7	5	5	5	2	3	3	2	3	3	7	7	7	7	7	3	3	2	3	2	3	3	3	3	3	7	7
1	1	1	1	5	1	5	1	1	3	7	7	7	5	1	2	1	2	4	3	2	5	3	3	5	4	1	5	5	7	5	6	6	4	5	4	1	4	2	5	1	2	3	5	6	6	7	6	5	7
2	5	2	2	5	1	6	2	5	1	2	1	1	7	5	5	5	3	3	4	2	4	1	3	2	4	3	5	5	6	6	6	6	5	4	3	4	4	4	5	4	5	4	5	6	7	6	5	6	7
2	2	2	2	1	2	7	4	4	4	5	4	4	6	6	6	6	6	6	6	6	5	3	3	3	3	2	3	2	3	4	3	2	5	5	4	5	6	6	4	6	6	5	7	7	7	7	7	3	3
2	4	2	4	5	1	1	1	1	6	7	7	7	7	7	7	5	5	6	6	4	6	3	6	2	3	3	3	3	3	6	3	5	3	5	6	2	5	5	4	5	3	4	3	5	2	6	3	4	5
2	2	2	2	1	2	7	2	1	7	6	5	6	5	4	5	7	1	1	2	2	2	7	6	5	7	5	6	5	6	5	5	7	2	5	2	2	3	6	7	5	5	5	2	2	1	2	4	4	3
2	1	1	1	4	1	6	1	1	4	1	3	3	3	4	6	6	1	4	3	1	4	2	1	3	2	4	7	5	6	7	6	5	4	6	6	4	7	5	6	7	5	7	6	7	6	7	6	6	7
1	2	1	1	1	2	6	1	1	7	6	7	5	5	1	1	1	4	5	7	5	5	3	3	2	1	2	6	6	6	5	6	5	6	2	2	1	5	7	5	4	6	6	7	7	5	7	5	5	4
1	2	1	2	5	1	1	3	3	4	3	2	3	5	5	4	4	4	4	5	4	6	4	4	4	4	4	4	4	4	5	3	5	6	6	6	6	5	6	7	6	5	6	3	4	3	3	1	5	6
1	1	1	2	4	1	7	2	3	5	5	4	4	3	2	3	3	6	5	5	6	6	3	4	3	3	3	4	4	5	4	4	5	7	1	7	7	7	5	5	6	6	5	5	5	5	5	5	4	4
1	3	1	1	1	1	1	2	1	5	5	5	5	4	4	4	4	7	7	7	7	7	6	5	4	3	2	2	3	4	5	6	7	4	4	4	4	4	4	5	4	3	4	5	4	3	4	3	6	6
2	1	1	1	5	1	6	1	1	2	1	1	1	3	3	1	3	1	3	1	2	4	7	6	7	7	7	6	6	5	5	4	5	2	5	7	6	7	6	5	7	5	6	5	5	6	6	5	4	7
2	4	2	2	1	2	7	2	1	5	7	6	6	5	5	6	7	5	7	7	6	7	7	5	6	6	7	4	3	2	3	3	3	5	6	5	6	6	2	3	4	3	1	3	4	3	2	2	3	4
1	4	2	1	1	3	6	1	1	7	4	7	6	5	7	5	3	1	4	3	3	2	1	4	1	4	1	1	3	2	3	2	1	6	5	5	3	7	6	6	7	6	6	7	6	4	5	6	6	5
2	1	1	1	5	1	2	1	1	2	5	3	2	6	6	5	7	2	2	5	5	1	5	2	3	4	3	6	5	5	5	7	5	6	6	6	6	6	1	5	1	3	1	5	6	7	6	6	4	4
2	1	1	1	5	1	7	1	1	5	7	5	6	2	4	3	1	6	6	6	3	7	5	7	5	6	4	1	4	1	3	2	1	6	6	6	6	6	6	5	5	6	7	4	4	2	1	4	7	7
2	2	2	2	3	3	1	1	5	4	4	4	4	7	7	7	6	4	5	4	4	5	7	2	1	1	1	7	7	7	7	7	7	4	3	4	4	4	6	6	5	6	5	4	5	3	5	4	6	5
1	5	3	1	2	3	3	4	5	2	3	3	3	3	3	4	3	6	6	6	6	6	7	6	6	6	5	5	4	4	4	5	5	6	4	4	4	5	4	4	4	5	4	7	7	7	7	6	3	4
2	1	1	2	4	2	5	2	1	5	3	4	3	4	5	4	5	5	4	5	3	4	5	3	4	3	4	6	4	5	5	5	4	5	4	5	4	4	5	4	4	5	4	6	4	5	4	4	5	6
2	3	2	2	1	3	3	2	1	7	6	7	6	5	4	6	5	2	3	2	3	4	3	4	1	4	4	6	6	6	6	6	7	3	5	3	2	3	5	7	5	7	4	4	5	7	6	6	6	5
1	2	1	1	1	2	6	2	1	6	5	5	6	5	7	6	6	1	4	2	3	1	5	6	7	5	7	1	2	1	4	2	3	5	5	6	5	5	6	6	4	5	7	4	2	3	2	4	5	5
2	5	2	3	3	5	4	4	5	7	1	1	1	4	5	3	4	5	6	6	6	6	6	5	5	5	5	4	4	5	4	5	4	5	6	5	5	5	4	4	2	4	4	6	6	5	6	6	4	5
2	1	2	3	3	3	6	3	2	6	6	5	6	6	5	6	5	4	6	4	4	5	3	3	3	2	3	4	5	5	4	4	4	5	3	2	4	4	5	5	5	5	6	3	4	3	3	2	6	6
1	3	2	1	1	3	4	1	1	6	6	7	6	5	7	6	5	6	7	7	7	7	6	6	7	7	7	5	6	7	6	7	5	2	3	4	5	4	1	3	2	3	5	7	6	7	6	6	1	2
2	2	1	3	1	3	2	1	1	5	5	5	7	2	1	2	1	7	5	5	5	5	7	6	5	6	6	7	7	5	7	4	7	6	5	5	6	6	3	2	3	4	2	5	7	6	3	7	3	3
1	2	2	1	1	4	3	2	3	3	3	3	3	5	5	5	5	7	2	7	7	7	6	6	6	6	5	4	5	5	4	6	5	4	4	4	4	3	4	4	5	5	4	5	5	4	6	4	4	6
2	5	2	4	6	1	3	2	1	6	6	6	5	5	6	6	4	5	6	3	5	6	3	3	4	3	2	3	4	3	3	3	3	5	6	5	6	6	7	7	5	7	7	6	6	6	5	6	4	4
1	4	2	2	1	3	6	1	1	7	7	7	6	2	3	1	4	4	2	1	3	2	4	5	5	7	7	2	2	3	3	1	3	2	6	5	7	7	5	6	5	5	5	6	5	7	6	6	7	4
2	6	3	1	6	1	2	2	1	6	2	3	3	2	1	2	5	5	6	6	7	5	6	3	3	3	4	2	5	3	2	4	3	6	6	6	7	5	2	5	3	4	2	7	5	6	6	7	6	7
1	2	2	1	1	4	4	1	1	5	1	5	5	1	1	1	1	6	7	6	5	5	7	7	1	7	7	5	2	3	3	2	1	5	5	2	3	3	5	6	7	6	6	6	7	7	6	6	6	5
1	6	2	4	6	1	2	1	1	1	2	2	5	1	1	1	1	5	4	2	4	1	7	7	7	7	6	5	7	5	6	5	6	6	6	6	7	7	2	5	1	1	1	1	7	7	7	7	4	7
2	5	2	1	2	3	2	1	1	2	6	3	4	3	5	2	1	1	1	1	5	2	5	4	3	3	1	7	5	6	6	5	7	5	6	6	5	7	6	5	7	7	6	7	6	7	7	6	7	5
2	5	3	3	5	1	6	4	5	6	7	6	6	7	7	7	5	5	5	4	4	4	2	7	2	2	1	4	5	4	4	6	4	6	5	6	5	6	6	6	6	6	5	3	3	3	3	2	5	4
2	1	1	2	2	4	6	3	3	4	4	5	4	5	6	6	5	6	6	6	5	5	5	6	6	6	6	3	3	3	3	3	2	6	5	5	5	5	6	6	6	5	6	4	4	3	5	4	4	5
1	2	2	2	1	2	6	1	1	2	3	1	2	6	4	7	7	5	5	5	1	5	7	6	6	6	7	5	5	6	6	6	5	6	6	6	6	6	7	5	5	5	5	3	7	6	6	7	3	3
2	1	1	1	5	1	5	1	1	7	5	5	5	3	4	1	5	1	5	4	3	2	5	4	3	2	2	6	6	7	5	5	7	4	4	4	4	4	2	1	2	5	1	7	5	7	7	5	6	6
1	1	1	1	5	1	5	1	1	4	4	4	3	2	4	1	4	5	6	7	5	5	4	6	7	6	6	6	3	6	6	7	4	4	6	3	7	6	5	5	5	6	7	2	3	1	4	1	5	6
2	3	2	1	1	5	7	2	2	2	1	1	5	3	5	2	1	1	1	4	5	4	6	7	7	5	7	6	6	6	7	5	5	5	6	6	7	5	2	2	3	5	2	6	6	7	5	7	6	7
2	5	2	2	3	4	3	1	2	1	1	3	1	6	6	5	6	6	5	6	6	6	2	3	3	4	2	5	6	6	6	5	6	4	4	4	5	4	7	7	7	7	7	4	4	4	5	3	5	5
2	1	1	2	1	3	5	2	5	6	5	5	5	3	2	3	2	6	6	5	5	6	3	4	3	3	3	5	5	6	5	6	5	4	4	4	5	5	5	6	4	4	5	7	7	7	7	7	3	4
2	2	2	1	1	3	4	1	1	7	6	5	6	3	6	6	6	1	3	1	3	3	1	2	2	4	2	5	5	6	6	5	5	6	6	6	4	4	6	6	6	7	7	7	6	6	6	6	6	7
1	1	1	1	5	1	6	1	1	5	6	5	5	6	7	5	2	1	1	1	4	1	5	7	5	7	5	3	2	1	1	4	2	5	6	6	3	7	6	7	5	5	6	6	5	4	7	5	5	6
1	1	1	1	5	1	1	1	1	7	6	5	6	3	1	2	1	5	4	7	6	7	3	4	2	4	2	4	7	7	7	4	6	6	7	5	5	4	6	7	6	6	6	2	1	4	1	1	4	7
2	2	2	1	1	2	5	2	1	5	3	2	2	2	5	1	1	6	6	7	6	5	7	7	7	7	2	2	2	2	5	1	2	7	7	7	5	6	7	7	6	6	6	7	7	7	7	6	5	2
1	4	2	2	3	5	4	4	1	4	5	5	7	3	3	1	1	5	6	5	5	6	1	1	3	2	1	5	7	6	4	6	6	3	2	3	3	3	7	6	7	7	5	6	5	5	6	6	6	6
2	2	2	2	5	1	7	4	3	3	3	2	3	4	4	4	4	5	5	5	5	4	3	4	2	3	3	7	7	4	4	5	6	6	5	6	6	6	4	7	5	7	5	5	6	6	6	6	5	5
2	1	2	1	2	2	6	4	2	5	4	4	4	4	3	3	3	7	7	7	6	7	3	2	5	4	2	3	3	2	3	4	3	6	7	7	7	7	7	7	2	7	7	4	6	4	5	5	5	5
1	4	2	2	1	5	3	1	1	2	1	1	1	2	1	2	4	7	7	5	6	6	7	6	7	5	5	5	3	1	4	1	1	4	6	6	7	4	5	7	5	6	6	6	5	6	7	7	5	6
1	1	1	1	5	1	5	1	1	3	1	5	2	3	1	5	5	6	5	6	5	6	7	7	6	6	7	5	2	1	1	5	3	6	6	7	7	7	3	2	2	5	2	6	5	5	7	5	5	6
1	1	1	1	5	1	5	1	1	2	2	2	4	7	7	6	5	5	6	7	6	5	6	7	7	6	7	6	5	6	5	5	5	6	1	3	3	2	3	1	1	4	2	7	7	1	7	7	6	7
1	3	2	2	2	2	7	4	2	5	6	5	7	2	7	5	5	3	2	2	4	4	4	1	2	3	2	6	5	6	7	7	5	3	3	3	2	3	5	5	5	7	5	6	5	7	6	4	7	4
1	1	1	3	6	1	6	1	4	5	6	4	5	7	7	7	7	2	5	3	4	6	4	5	4	4	4	4	4	4	4	4	4	5	5	5	5	5	4	5	4	5	4	4	6	4	4	4	6	6
1	1	1	2	4	1	7	3	2	7	1	7	7	3	2	1	1	2	4	3	4	3	6	6	6	5	5	2	3	3	3	3	3	4	5	6	5	7	7	7	7	7	7	6	5	6	6	4	5	5
1	2	1	1	1	1	3	1	1	5	5	5	4	5	4	4	4	5	5	4	4	6	5	4	4	5	5	6	6	6	5	5	5	5	5	5	5	5	5	5	5	5	5	5	5	5	5	5	5	5
2	4	2	2	1	2	5	2	1	6	5	7	5	3	7	4	5	5	6	7	6	6	6	5	6	5	6	3	2	1	2	1	4	5	6	6	3	7	3	2	1	2	2	7	3	7	7	6	6	6
2	3	2	1	1	3	6	1	1	5	7	7	5	3	7	7	5	4	5	5	5	6	7	6	5	6	7	7	6	7	6	5	6	3	3	3	3	3	4	7	7	7	7	4	6	6	6	7	2	2
1	1	1	2	1	5	7	2	2	4	4	4	4	4	5	5	5	4	4	4	4	4	6	6	4	6	5	5	5	5	7	6	5	5	4	3	5	2	4	6	4	4	5	4	5	6	4	4	4	4
1	5	1	2	4	1	1	3	6	6	7	5	5	6	5	5	6	3	3	3	3	2	5	4	4	6	5	6	6	6	5	7	6	5	6	5	5	6	6	6	6	6	6	5	4	5	7	3	1	1
1	1	1	2	1	5	2	2	4	5	7	5	5	4	6	5	3	5	5	5	4	3	5	6	5	5	5	6	4	5	5	6	6	4	6	6	4	6	4	5	5	5	4	5	5	5	5	6	4	5
2	1	2	4	5	2	6	2	1	7	7	7	7	7	7	7	7	4	4	4	4	4	2	4	4	4	4	4	4	4	7	4	4	7	7	7	7	7	4	5	7	4	4	4	4	4	4	4	4	4
1	2	1	2	1	3	4	1	1	7	7	7	4	6	7	6	7	5	7	6	5	5	7	5	6	7	5	6	7	6	6	6	6	5	6	5	5	6	2	1	1	5	2	2	1	3	5	4	1	5
1	1	1	1	5	1	7	1	1	6	6	7	6	3	4	1	2	4	4	6	7	7	4	1	3	3	1	7	6	5	5	7	5	4	1	3	3	4	7	5	6	5	7	7	6	6	7	7	5	6
1	1	1	1	4	1	4	2	4	5	5	4	3	3	4	2	2	3	2	3	3	3	6	7	4	6	6	6	6	6	6	6	6	4	4	4	5	4	7	7	6	7	7	4	5	4	4	4	6	5
2	1	2	3	2	2	7	1	4	5	4	5	5	5	4	4	3	4	5	4	4	4	7	6	5	6	5	2	3	3	2	3	3	6	5	6	6	5	5	5	5	6	5	5	6	5	4	5	6	7
1	2	1	4	2	2	8	2	1	4	6	6	6	5	6	5	4	4	5	4	4	6	5	4	6	5	5	5	5	4	4	5	5	4	6	5	6	4	5	5	6	4	6	4	5	3	5	5	4	5
1	3	2	2	1	5	6	2	2	3	5	6	7	7	6	5	5	4	3	3	4	5	6	5	4	3	4	5	6	7	6	5	4	7	5	4	6	7	6	5	3	3	5	6	4	3	3	6	6	6
2	3	2	2	1	3	4	2	1	6	6	6	6	5	5	6	6	5	4	6	4	5	5	5	5	4	4	5	6	5	4	5	4	4	5	4	3	5	5	4	6	5	4	5	5	4	5	5	5	4
1	1	1	3	3	5	5	2	5	4	5	4	4	3	5	4	4	3	3	3	3	2	7	7	7	2	7	6	5	6	5	6	4	6	6	4	6	6	4	5	6	6	5	4	4	5	6	5	3	2
1	5	2	3	5	1	5	3	3	6	6	6	5	5	5	5	4	5	4	4	3	4	5	5	6	6	5	6	6	6	7	6	4	5	5	5	6	5	6	5	5	5	5	4	5	5	4	4	3	4
2	2	2	2	1	6	3	2	3	4	4	5	6	4	5	5	4	4	4	5	4	4	4	5	5	5	4	4	5	4	5	4	4	4	5	6	4	6	6	5	6	4	5	5	4	5	4	6	4	5
2	3	2	2	1	2	7	2	1	5	2	2	4	5	7	5	7	5	4	2	3	3	2	2	3	2	5	5	1	2	5	2	3	7	6	6	6	6	6	6	7	7	6	7	5	5	6	6	7	4
2	3	2	2	1	4	7	2	1	1	4	5	1	5	2	2	4	1	2	5	2	4	6	6	7	7	7	6	6	5	5	6	7	2	4	5	5	4	6	6	7	7	7	5	2	4	2	3	6	7
1	3	2	2	1	3	7	1	1	7	6	6	7	2	1	5	1	1	4	3	5	2	6	6	5	6	7	6	6	6	7	7	7	4	4	5	4	4	2	3	6	2	3	6	7	7	5	5	4	4
2	1	1	1	3	3	6	2	4	7	6	7	7	4	5	4	4	7	7	7	7	7	2	1	1	2	2	4	5	5	4	4	4	6	6	6	7	5	5	4	4	6	5	5	5	5	4	4	4	5
1	3	2	1	2	3	7	1	2	4	5	5	4	2	3	3	3	4	4	4	4	5	1	2	1	1	3	7	7	7	7	7	7	7	7	7	7	7	7	7	7	7	7	3	3	3	2	3	6	7
1	2	1	2	1	2	3	1	1	6	7	7	5	5	7	5	5	2	1	1	4	3	1	4	3	1	2	5	6	7	7	5	5	4	2	1	3	4	7	5	6	6	6	5	6	7	5	5	7	7
2	4	2	2	1	4	3	3	1	3	4	3	1	5	7	6	6	3	3	3	2	1	6	7	7	5	6	6	6	4	6	5	7	2	2	1	1	5	7	7	6	6	5	5	6	7	7	4	5	5
1	2	1	1	1	3	2	1	1	7	6	7	7	1	7	5	7	1	3	2	4	2	5	7	5	7	7	4	1	2	4	1	3	4	5	4	7	4	3	4	3	1	3	7	4	7	7	7	7	5
1	5	2	2	2	3	1	4	3	6	5	5	5	4	5	4	4	4	4	4	5	4	3	3	3	3	3	6	7	5	4	5	6	6	6	5	6	6	4	4	4	4	5	4	5	4	5	4	6	6
2	1	1	2	2	4	6	3	4	6	5	6	5	2	3	2	4	5	5	4	5	4	6	5	6	5	6	7	7	7	7	7	6	6	6	5	4	6	7	7	7	7	7	4	4	4	5	3	2	4
2	1	2	2	2	2	4	2	2	3	4	4	3	5	4	6	3	4	5	2	6	5	4	3	7	7	7	5	7	7	6	5	4	6	5	6	5	5	7	5	3	5	6	5	6	6	3	5	5	4
2	2	2	4	2	4	4	2	6	5	5	5	5	5	5	6	5	5	5	6	5	6	6	4	5	4	5	5	3	6	5	6	4	7	5	5	4	5	5	3	6	5	3	5	4	5	5	5	5	4
2	2	1	1	1	4	7	1	1	1	3	3	4	5	5	6	4	7	5	6	5	6	6	5	5	5	5	5	5	6	5	4	6	5	6	5	6	6	5	7	7	7	7	3	2	1	3	2	5	5
1	2	1	1	1	2	7	1	1	7	6	7	6	7	7	5	7	5	2	2	2	3	7	7	6	6	6	5	2	1	1	4	2	5	7	7	7	7	7	5	6	7	5	7	7	6	6	6	6	3
2	1	1	2	1	3	6	2	3	7	7	1	7	1	2	2	1	5	4	5	4	5	5	6	6	5	6	5	7	6	5	4	6	5	5	6	3	5	5	5	7	6	5	6	6	6	6	5	4	5
2	1	1	1	4	1	5	4	3	6	6	5	6	4	5	3	5	4	6	5	4	4	1	7	1	1	1	5	5	4	5	5	4	5	4	3	4	4	4	4	5	4	6	6	6	6	7	6	6	5
2	3	2	2	2	3	3	2	3	3	3	3	3	2	1	2	1	7	7	7	7	7	5	6	5	6	4	6	7	5	5	7	4	3	3	3	3	2	6	5	6	5	6	7	7	1	7	7	7	7
1	2	3	1	5	1	3	1	3	4	6	6	6	5	7	7	6	5	6	6	6	6	5	6	6	4	4	5	5	5	6	6	6	5	5	5	5	5	4	4	5	5	4	5	5	4	4	3	4	5
2	5	2	4	1	2	3	4	2	5	5	5	5	3	3	1	3	6	6	6	6	6	3	3	3	4	2	5	6	5	6	6	6	4	7	6	5	6	7	7	7	7	7	4	5	4	4	4	4	4
2	2	2	2	3	4	4	2	3	6	5	5	5	3	3	2	2	4	3	3	3	3	5	6	7	5	5	4	5	5	5	6	5	4	5	4	4	4	6	5	5	5	4	5	6	6	6	5	6	6
1	5	3	4	5	1	3	5	1	3	3	2	3	6	6	5	6	5	6	3	6	5	3	2	2	4	3	5	5	5	5	4	5	5	6	6	7	5	6	7	6	7	7	6	6	3	5	5	5	7
2	3	2	1	1	3	3	3	5	2	2	1	1	3	3	3	3	5	5	4	5	6	4	6	4	6	5	6	6	6	6	7	6	4	5	3	5	4	5	5	6	6	5	4	4	5	5	4	7	7
2	3	3	2	1	6	5	2	1	5	3	5	5	5	5	5	5	5	5	5	5	5	5	5	5	5	5	5	5	5	5	5	5	5	5	5	5	5	5	5	5	5	5	5	5	5	5	5	5	5
1	1	1	1	4	1	6	1	1	4	4	4	4	5	7	2	7	5	4	6	5	5	4	5	4	7	6	6	7	6	5	7	4	5	6	7	6	7	7	7	7	6	6	1	4	3	3	4	6	5
2	2	2	1	1	4	2	1	1	6	7	7	6	7	5	6	5	5	5	5	5	4	7	7	7	6	7	3	3	5	1	2	4	7	7	7	6	4	2	5	3	1	3	4	2	3	5	2	2	6
1	2	2	2	1	4	5	1	1	2	5	3	1	6	7	6	7	4	5	3	4	4	6	7	7	7	6	5	5	5	5	6	7	4	4	3	4	4	5	1	2	2	2	7	7	6	5	6	6	6
1	6	2	4	6	1	6	1	1	4	3	5	2	6	5	5	6	4	5	1	1	3	6	6	5	5	6	6	5	5	5	7	6	1	7	7	7	7	5	3	1	2	3	1	4	5	2	2	7	6
2	2	2	2	2	5	7	3	4	3	3	1	1	5	5	5	5	7	6	6	6	4	4	4	4	4	4	4	5	5	5	5	5	7	7	7	7	6	5	5	5	4	4	6	5	6	5	6	5	5
1	4	1	1	4	1	6	3	4	1	3	3	3	7	7	7	1	5	5	5	4	5	5	5	6	6	5	6	5	4	2	4	4	7	7	6	5	6	5	5	6	5	5	6	7	6	5	5	3	3
2	1	1	2	4	1	5	2	1	5	4	4	5	6	4	6	5	6	4	5	3	7	6	5	4	3	5	6	5	4	5	6	4	5	4	5	4	4	4	5	5	5	6	5	4	6	4	5	5	4
1	3	2	3	1	4	7	2	1	6	7	6	5	3	1	2	1	5	4	6	7	5	7	4	5	6	7	7	6	3	6	6	6	5	6	6	5	5	6	7	6	5	5	6	7	5	5	6	7	7
1	3	2	1	1	4	2	1	1	7	7	1	7	2	4	5	2	6	7	7	6	6	5	1	2	2	2	4	6	6	7	7	7	3	3	3	3	3	5	6	7	6	6	5	6	6	7	5	6	6
2	4	2	2	1	4	6	3	1	5	7	5	7	6	6	6	7	1	4	2	1	4	6	5	6	5	5	1	3	2	4	2	3	4	1	3	2	4	5	5	7	5	6	5	6	6	7	5	4	6
1	6	4	1	6	1	1	2	1	5	1	2	1	3	3	1	5	3	1	3	5	3	7	7	7	6	6	6	5	6	6	7	6	4	2	5	1	4	7	7	5	5	7	7	5	7	7	7	6	7
1	1	1	1	5	1	4	1	1	3	4	5	2	6	4	2	2	6	6	5	5	5	6	7	7	6	6	6	5	7	6	4	7	4	4	4	4	5	4	2	2	5	1	7	7	7	7	6	6	6
1	6	2	1	6	1	3	2	1	6	6	5	5	2	5	1	1	5	4	7	7	5	6	7	5	6	6	5	7	6	5	5	5	6	6	6	7	7	7	6	7	7	7	3	2	5	3	2	7	7
2	5	2	2	5	1	3	4	2	4	4	3	5	6	5	5	6	4	5	6	5	4	4	5	6	5	5	5	6	6	5	6	6	6	5	6	5	3	4	5	4	5	3	6	6	5	7	4	6	4
1	5	3	2	2	2	8	1	1	5	5	5	4	5	4	6	6	4	6	4	4	5	5	5	5	5	4	6	6	6	4	6	6	7	7	7	6	7	3	3	7	2	1	6	7	6	6	4	5	4
1	1	1	1	4	1	3	3	5	3	3	3	3	1	3	1	1	5	4	6	5	5	5	6	6	6	6	4	4	5	4	4	4	6	6	5	6	6	6	7	5	5	6	7	6	6	5	6	6	6
1	1	1	2	1	4	7	2	5	6	5	6	6	3	3	3	2	4	5	4	4	4	6	5	5	5	5	6	6	5	6	6	6	4	4	4	4	4	4	6	5	4	4	6	7	7	7	7	4	5
1	2	2	2	3	2	4	1	2	5	4	5	5	5	5	5	5	5	5	5	5	5	5	5	5	5	5	5	5	5	5	5	5	5	5	5	5	5	5	5	5	5	5	5	5	5	5	6	5	5
2	2	1	2	1	4	3	1	1	5	5	5	7	5	5	5	7	4	1	3	1	2	5	4	6	7	5	7	7	7	7	5	7	4	6	5	7	5	6	6	5	6	7	7	5	5	4	5	5	5
2	1	1	1	5	1	3	1	1	2	1	3	5	3	1	5	3	5	5	5	5	7	6	7	6	7	5	7	7	7	7	7	6	4	5	5	7	7	6	7	7	7	6	2	1	2	2	5	6	4
2	1	1	1	5	1	7	1	1	2	2	2	5	7	5	6	6	1	1	2	5	1	5	5	7	5	7	6	5	6	7	7	6	2	5	5	2	4	6	7	7	7	6	5	7	6	7	7	2	5
2	6	2	4	6	1	7	1	1	6	6	6	5	2	2	5	2	1	5	1	4	2	7	7	6	6	7	6	6	7	7	6	5	5	5	2	5	3	6	6	6	1	6	2	4	6	2	4	6	5
2	2	1	2	1	3	3	1	1	7	7	5	7	2	3	1	2	6	5	6	5	6	4	2	3	2	1	6	6	2	6	6	7	4	6	5	7	6	7	6	6	3	6	2	3	1	2	3	7	7
1	1	1	1	5	1	7	1	1	6	6	6	5	6	7	6	6	1	5	2	5	1	7	6	6	6	7	6	5	6	7	7	6	3	2	3	5	3	6	7	7	5	6	1	3	1	2	5	7	5
1	5	2	1	1	3	6	1	1	3	5	1	2	7	7	6	5	5	4	7	5	5	4	2	2	4	5	7	3	7	7	7	7	4	3	6	3	4	6	6	6	7	7	4	3	5	2	3	7	5
1	3	3	1	3	3	6	1	3	4	5	4	3	4	5	4	4	4	5	6	5	5	5	6	5	6	6	4	4	4	4	4	3	6	5	4	5	6	6	6	4	7	6	5	6	4	5	3	5	6
1	2	3	1	2	6	1	1	6	7	7	6	6	3	3	3	2	3	3	3	4	3	2	7	7	7	7	5	6	5	4	6	3	6	6	5	7	6	5	6	6	5	5	6	5	5	7	6	3	4
1	2	2	1	1	3	3	2	4	3	2	3	2	7	6	5	5	6	7	7	6	6	5	5	6	5	5	3	5	3	3	3	3	7	7	7	7	7	5	7	4	7	5	6	5	4	5	5	4	5
2	1	2	1	3	4	3	3	4	5	5	5	4	3	4	3	2	7	7	6	7	7	4	4	4	3	5	4	5	4	4	5	4	5	6	6	6	5	6	7	7	6	6	7	7	7	7	1	3	4
2	1	1	1	5	1	2	1	1	5	5	5	6	6	3	6	5	1	4	4	4	1	5	6	5	7	6	5	7	4	6	5	6	3	3	2	2	3	6	6	3	6	7	6	6	6	5	6	6	7
2	3	2	2	1	3	6	2	1	7	7	7	6	5	7	5	6	2	2	1	3	5	5	5	6	6	7	2	2	5	2	5	3	7	5	6	7	6	6	6	5	7	6	2	3	2	6	2	6	3
2	1	1	1	5	1	6	1	1	7	7	7	6	5	6	6	7	1	3	5	2	4	4	7	5	7	5	6	5	5	6	6	6	6	7	6	7	6	6	5	7	7	6	4	4	3	5	3	5	4
1	1	2	3	2	2	2	5	4	5	6	6	4	5	7	6	5	7	7	7	7	7	2	1	1	1	7	5	5	6	5	6	5	7	7	7	6	6	6	7	6	6	5	6	5	5	6	6	3	3
1	2	3	1	2	2	2	4	1	7	7	7	7	6	7	7	7	6	5	5	7	6	3	2	1	1	1	6	5	6	2	5	6	7	7	7	7	7	4	6	4	4	5	3	2	3	3	3	7	7
2	1	2	4	6	1	8	1	1	4	4	4	6	6	6	6	6	4	7	4	6	6	5	4	5	5	5	3	3	4	4	4	4	5	5	5	5	5	5	5	5	5	5	5	5	5	5	5	5	5
2	2	2	2	1	4	2	3	1	4	4	5	5	5	5	6	6	5	5	4	5	6	5	4	5	5	4	4	5	6	5	6	6	5	5	4	5	5	4	5	4	5	6	5	5	6	5	6	5	5
2	3	2	2	3	3	4	2	4	5	5	5	5	5	5	5	5	5	5	5	5	5	5	5	5	5	5	5	5	5	5	5	5	5	5	5	5	5	5	5	5	5	5	5	5	5	5	5	5	5
2	2	2	2	1	2	1	1	1	7	7	6	5	6	4	6	5	5	4	5	5	7	5	7	6	6	5	7	6	7	5	7	6	6	6	6	7	7	2	2	3	4	3	2	2	1	1	2	6	6
2	1	1	1	5	1	1	1	1	7	6	6	7	6	5	5	5	5	6	7	5	5	4	4	3	2	4	4	7	7	7	5	7	1	2	3	5	5	2	3	3	1	2	7	6	7	6	7	6	5
1	4	2	1	1	5	7	3	2	2	1	5	3	5	7	6	6	5	3	3	2	4	2	5	1	2	3	5	6	5	7	5	7	5	6	5	6	6	7	5	6	6	5	3	5	4	1	4	6	6
2	5	1	2	2	3	4	4	4	3	3	3	2	4	5	4	5	5	5	6	6	6	1	3	3	3	3	6	7	5	6	6	5	6	7	6	6	5	5	5	5	6	5	4	5	4	4	4	6	6
2	1	1	2	4	1	5	3	3	3	4	3	3	6	5	5	5	4	6	5	6	5	7	5	5	6	5	6	5	5	5	5	3	5	5	5	7	5	6	7	7	7	7	3	7	7	7	7	4	4
1	2	3	2	6	1	3	4	1	6	5	5	5	2	3	3	3	6	7	7	7	7	7	7	7	7	6	3	3	3	2	4	2	7	7	7	7	7	5	6	4	4	4	5	6	5	6	6	5	5
1	1	1	1	2	5	5	3	4	7	7	7	6	6	5	6	5	7	7	7	7	1	3	5	4	4	4	5	6	4	5	5	5	4	5	5	5	5	7	7	7	2	7	4	4	4	4	4	5	5
2	2	1	2	4	2	4	4	2	5	5	6	5	5	5	5	5	5	5	5	5	5	5	5	5	5	5	5	5	5	5	5	5	5	5	5	5	5	5	5	5	5	5	5	5	5	5	5	5	5
1	2	1	3	1	3	1	1	1	7	6	7	7	2	3	1	3	6	6	5	7	6	5	7	6	7	5	5	7	6	4	6	7	1	5	3	5	3	3	4	1	1	1	7	6	5	6	6	5	6
2	5	2	2	3	4	7	3	6	7	7	6	6	7	6	5	5	5	5	6	6	6	7	2	1	1	1	4	4	4	4	4	4	6	6	4	5	5	6	7	5	6	6	6	6	4	6	6	4	4
2	1	2	1	5	1	2	3	4	5	5	4	4	4	5	5	4	5	6	7	7	5	5	6	5	5	5	5	6	6	6	5	4	6	5	6	5	5	5	6	5	6	5	5	6	6	7	5	3	3
1	1	1	3	4	1	7	4	4	7	5	5	5	5	7	5	6	5	7	6	6	5	3	3	3	2	2	6	4	5	5	5	5	5	4	5	5	6	7	1	7	7	7	6	5	5	6	6	5	5
1	1	1	1	5	1	5	1	1	5	7	7	6	5	7	5	7	7	5	6	7	5	2	5	1	2	2	5	6	5	6	6	6	6	6	5	7	6	4	5	3	1	2	2	2	3	2	5	6	7
1	3	2	2	1	5	2	4	1	5	5	7	5	5	1	1	2	6	5	6	7	7	6	6	7	7	6	2	4	1	3	3	5	6	6	6	6	6	7	6	7	7	6	6	6	7	7	6	3	3
1	6	2	1	6	1	6	1	1	7	7	7	6	2	5	2	4	6	6	5	6	6	6	7	6	5	6	7	5	7	7	6	6	2	2	5	3	5	7	5	5	7	6	1	5	3	2	4	6	2
2	3	2	2	1	5	5	2	2	6	7	7	5	3	2	2	2	7	5	6	4	6	7	4	5	6	5	5	4	5	6	6	6	4	5	7	7	6	3	5	6	7	7	2	3	1	3	1	4	7
2	1	1	1	4	1	2	1	1	6	7	6	7	1	3	1	2	6	5	7	5	7	6	5	4	5	7	5	5	7	6	4	5	5	4	1	1	3	7	6	7	5	6	2	2	4	1	1	6	5
1	2	2	2	2	3	3	4	4	4	4	4	5	3	3	1	3	6	7	6	7	5	5	5	5	6	5	4	5	5	5	5	4	5	5	5	4	4	7	7	7	7	7	7	6	6	6	6	3	3
2	1	1	2	4	1	7	2	4	3	7	5	5	7	6	6	5	5	4	4	5	4	5	6	5	4	5	5	4	5	5	4	5	5	5	6	6	6	4	4	5	7	4	5	5	5	4	5	5	4
1	1	1	1	1	4	5	4	2	6	6	6	6	6	7	6	5	7	6	3	4	6	2	3	3	2	3	7	5	6	5	5	6	6	5	6	7	5	4	4	5	4	4	6	6	5	6	5	4	5
1	3	2	2	3	3	1	2	3	6	5	6	5	3	4	3	3	7	7	7	7	7	3	3	2	1	1	5	6	5	6	6	5	4	5	5	5	4	6	7	7	7	7	7	7	7	7	6	1	2
2	4	4	4	6	2	2	4	2	6	6	5	5	5	5	5	5	5	5	5	5	5	5	5	5	5	5	5	5	5	5	5	5	5	5	5	5	5	5	5	5	5	5	5	5	5	5	6	5	5
1	1	1	1	4	1	3	1	1	4	1	2	1	5	7	7	7	1	2	3	2	1	5	6	6	6	6	5	6	4	5	7	5	4	6	5	7	4	6	5	4	7	7	5	6	5	7	6	4	5
1	2	2	1	1	2	6	2	1	5	6	7	7	1	5	4	3	7	5	6	5	4	6	7	6	7	6	7	6	6	6	5	6	6	6	6	7	6	5	1	4	1	3	2	1	5	2	2	6	6
2	3	2	2	1	2	6	2	1	5	7	7	6	2	2	1	5	5	7	6	6	6	7	6	7	5	7	5	7	7	5	5	5	4	2	2	5	1	7	7	7	4	7	7	6	6	6	6	4	5
1	1	1	2	2	3	6	2	5	6	5	5	5	3	3	3	2	6	7	7	7	7	3	3	3	3	3	5	4	6	5	5	5	4	4	4	5	4	7	6	6	7	7	6	6	6	7	6	6	5
1	1	1	1	2	5	4	2	5	4	5	5	4	7	7	6	7	6	6	6	6	5	3	3	3	2	3	4	6	3	5	6	5	6	5	5	5	5	4	4	4	5	4	4	5	4	5	4	6	6
1	3	2	1	2	4	5	2	3	7	7	7	7	3	3	3	3	4	4	4	5	4	3	3	3	3	3	7	7	7	7	7	6	7	6	5	7	7	6	7	5	5	7	4	4	5	4	4	3	2
1	3	2	1	2	4	7	3	4	7	7	7	7	3	2	3	3	7	7	7	7	7	1	2	1	7	2	4	5	4	4	4	4	7	7	7	7	6	6	5	4	5	4	5	4	5	5	4	3	5
1	2	3	3	1	5	7	2	2	5	6	6	6	4	7	4	3	6	7	6	6	6	6	5	5	6	5	3	4	5	5	4	4	6	6	5	5	6	5	4	5	6	5	3	2	2	3	3	6	5
2	2	2	4	2	1	2	1	1	6	3	3	7	7	4	4	4	4	3	3	7	7	7	4	4	7	5	7	7	5	6	6	7	5	3	5	3	6	4	4	7	4	7	7	7	7	3	4	3	5
1	1	1	1	5	1	2	1	1	6	7	7	7	3	5	1	2	1	1	2	4	5	3	5	4	2	2	6	5	5	7	7	6	5	6	5	7	5	3	6	4	3	3	6	7	6	6	6	7	6
2	2	3	3	5	1	6	3	5	5	5	5	5	1	7	7	7	3	2	2	3	3	3	3	4	3	2	4	4	3	5	4	3	7	7	7	7	6	6	7	5	7	6	7	7	7	7	7	6	5
2	3	2	2	2	3	5	2	3	2	1	2	1	5	5	6	5	4	4	4	4	4	2	1	7	2	1	5	5	4	5	4	3	7	7	7	7	7	6	6	6	5	5	5	6	6	6	7	6	7
1	3	1	2	1	2	3	2	1	5	7	6	6	5	4	6	6	4	4	4	5	3	6	5	6	5	6	5	6	5	6	5	5	5	5	5	5	5	5	7	5	4	5	5	5	5	5	5	3	2
2	5	2	3	5	1	8	1	4	6	6	5	5	5	6	6	6	5	5	4	4	4	5	6	6	6	5	5	6	5	5	5	6	4	5	4	5	4	5	6	6	6	6	7	7	7	7	5	3	3
2	3	2	2	5	1	4	3	4	4	4	5	3	5	5	5	5	5	6	5	5	4	5	5	5	4	3	4	7	5	4	5	6	5	5	4	6	4	6	6	5	7	5	4	4	3	3	4	7	7
1	4	2	2	3	3	4	3	3	7	7	7	6	5	4	5	5	5	3	4	4	3	3	4	3	4	3	7	7	7	7	7	7	6	5	5	6	4	5	5	4	4	5	7	7	7	7	7	5	4
2	1	1	2	4	1	5	1	1	5	5	5	6	4	5	6	4	5	4	6	5	4	5	4	6	4	5	6	5	6	5	6	4	6	4	6	4	4	5	7	6	6	5	6	5	6	4	6	6	5
2	2	2	2	1	4	4	4	4	5	7	6	6	4	5	6	5	4	5	5	5	6	7	6	4	4	6	5	5	5	4	4	7	5	6	6	3	4	6	5	5	7	5	6	6	7	4	4	7	5
2	2	2	2	2	2	4	2	2	5	5	5	6	5	6	6	5	6	4	5	5	4	5	6	5	5	6	6	5	5	5	5	5	5	5	4	5	5	5	4	5	5	5	5	5	5	5	5	6	5
1	4	2	2	1	3	6	2	1	6	4	7	7	7	5	5	5	4	5	7	7	5	6	6	7	6	6	7	7	6	5	5	6	4	6	7	5	4	1	1	3	3	3	3	4	1	2	1	6	5
2	1	1	1	4	1	6	1	1	3	2	6	4	7	6	6	7	3	5	1	3	2	7	6	7	6	7	6	7	6	7	6	7	3	2	5	3	7	5	7	7	6	6	4	3	5	3	3	6	6
2	3	2	3	1	6	2	1	4	4	2	2	3	1	4	1	2	5	5	6	5	7	5	5	6	6	7	7	6	4	6	6	6	3	2	3	3	3	6	7	6	5	5	7	7	7	6	6	4	7
2	3	2	1	1	3	2	1	1	1	2	3	4	2	3	1	3	6	5	6	5	7	5	6	6	6	7	7	7	7	5	4	4	2	5	3	3	2	6	6	5	6	7	6	7	7	7	5	5	6
1	6	4	3	2	5	4	3	3	1	2	2	1	7	7	1	7	4	5	4	4	4	6	5	6	6	6	7	2	7	7	7	7	4	4	4	4	5	4	4	4	5	4	6	6	6	6	4	6	5
1	5	2	2	3	3	1	3	1	7	7	6	6	7	6	6	6	5	4	4	3	4	2	3	4	2	2	7	7	7	7	7	1	7	7	7	7	7	6	6	7	5	6	4	4	4	3	4	7	1
2	1	1	2	4	1	2	3	4	1	1	1	7	4	4	4	4	3	4	4	4	4	6	7	7	7	7	6	7	7	7	7	7	4	4	3	4	4	6	6	6	5	6	7	7	7	7	7	5	6
2	1	1	1	1	4	1	2	4	2	2	3	2	6	7	7	7	4	4	4	5	4	7	7	7	7	1	6	6	5	6	7	5	6	6	6	5	6	4	5	5	5	5	4	5	5	5	6	6	6
2	6	4	2	2	2	2	2	2	5	6	5	4	4	5	4	5	5	5	4	5	4	5	5	4	4	6	6	5	5	4	4	5	6	5	4	5	6	6	5	5	6	5	6	5	5	5	6	6	6
2	2	2	2	1	2	4	2	1	5	7	6	5	3	7	6	7	5	5	5	7	5	3	2	1	2	2	6	5	5	5	5	7	5	6	2	7	7	6	5	5	7	6	6	7	5	5	6	5	5
2	2	3	3	5	1	5	5	6	7	7	7	7	5	5	5	5	4	4	5	4	3	2	3	2	2	3	7	7	7	7	7	7	5	4	5	6	6	4	5	4	5	4	4	6	5	4	5	5	6
2	3	2	1	3	4	2	1	5	3	3	3	3	2	4	5	4	6	6	6	6	5	4	5	3	4	5	6	6	6	4	6	6	5	5	3	4	5	4	5	5	4	4	7	5	4	5	6	7	1
2	4	2	1	3	3	7	2	3	5	7	3	4	6	5	5	6	5	7	5	6	6	5	4	4	4	4	5	5	7	5	5	4	3	3	3	2	2	7	7	7	6	7	6	6	6	7	6	4	5
1	5	2	3	3	4	6	4	4	5	5	5	5	5	5	5	4	5	5	5	5	6	5	5	5	6	5	4	5	4	5	5	5	5	5	7	5	5	5	5	6	6	6	5	6	5	5	4	7	6
2	1	1	3	2	5	4	2	1	7	7	7	7	6	7	7	6	5	7	7	7	7	7	7	3	7	7	6	3	1	7	4	4	7	7	7	7	7	4	4	4	4	4	4	4	4	4	4	4	4
2	2	2	2	1	3	4	1	1	7	7	5	6	3	1	2	2	2	1	4	4	4	4	6	7	7	5	5	5	6	6	7	4	4	4	7	6	5	6	5	7	7	6	5	6	7	5	5	6	6
2	3	1	3	3	6	4	3	2	5	4	6	5	5	5	6	5	6	5	4	5	6	5	5	6	5	5	5	6	5	5	4	5	6	5	5	6	5	6	5	4	5	5	6	5	6	5	5	5	5
1	1	1	1	4	1	4	1	1	7	7	7	3	7	7	6	6	4	2	2	2	2	5	6	6	7	7	7	5	7	7	5	5	2	2	2	2	1	6	5	7	5	6	7	6	6	5	6	6	6
1	2	1	2	1	3	4	4	4	6	6	6	4	6	6	6	6	6	6	5	7	6	3	2	3	2	3	3	3	3	3	4	3	7	7	7	7	7	7	7	7	7	7	6	5	5	5	5	5	6
2	6	2	2	6	1	2	2	5	3	3	3	2	5	7	5	5	7	7	7	7	6	5	5	5	4	5	5	5	7	5	5	5	4	6	5	4	6	6	6	5	4	5	4	5	7	5	4	5	4
2	3	2	2	2	5	6	2	5	5	6	5	6	4	5	5	4	1	7	7	7	7	1	7	7	7	7	7	2	1	1	1	1	7	7	6	7	7	4	4	4	4	4	3	3	3	3	3	6	6
1	1	1	1	4	1	7	2	1	6	6	7	7	7	6	5	7	3	5	4	3	5	3	3	4	5	4	3	3	4	3	4	4	6	5	6	6	6	6	4	5	6	4	7	7	6	6	7	5	5
2	4	2	2	3	4	4	2	3	6	5	4	5	5	6	4	5	7	6	3	5	4	6	4	6	5	6	4	6	5	4	6	5	6	4	7	6	5	6	5	4	5	6	6	5	4	5	6	5	4
2	2	2	3	1	3	3	1	1	7	7	7	5	2	5	2	1	2	1	3	1	4	4	5	6	6	6	6	5	6	5	6	5	7	6	7	6	3	6	5	7	7	6	6	7	6	6	6	7	4
1	3	2	2	1	5	7	1	1	2	1	5	3	2	5	2	4	5	4	7	5	5	3	4	5	2	1	7	4	7	6	7	5	5	6	6	6	5	7	5	7	6	7	7	7	7	6	6	7	7
1	2	1	2	1	3	4	1	1	4	7	5	5	3	5	6	7	7	4	7	5	6	6	7	7	6	7	4	3	7	7	6	7	2	1	1	3	3	1	1	3	4	3	6	6	7	6	5	6	6
1	3	2	1	5	1	6	4	4	6	6	6	5	4	5	4	5	3	5	5	5	3	2	3	2	5	1	5	5	5	4	5	4	7	7	7	7	7	6	6	5	6	5	5	5	5	5	5	7	5
1	4	1	1	3	3	3	2	6	6	6	6	6	6	6	6	6	3	5	5	4	4	2	3	3	3	3	4	5	4	4	4	4	5	6	6	6	4	5	4	5	5	5	7	7	6	5	5	6	6
1	3	2	1	2	3	5	2	3	3	3	3	3	7	7	7	7	5	5	5	5	6	4	6	6	5	5	7	7	6	7	7	7	7	7	6	7	7	4	4	4	5	4	5	5	6	7	5	1	1
2	3	2	2	3	4	4	2	1	5	5	4	5	6	5	6	5	5	6	5	5	5	5	5	5	5	5	5	5	6	5	6	6	5	6	6	5	5	5	5	5	5	5	5	5	5	5	5	6	5
2	3	1	1	3	3	3	2	1	3	5	5	5	5	4	5	5	5	5	5	5	6	6	5	6	5	5	6	5	5	6	6	6	6	6	6	5	4	5	4	5	5	5	5	5	6	4	5	6	5
2	1	1	1	5	1	2	1	1	4	4	3	3	5	5	6	5	6	5	4	5	5	6	7	5	6	5	7	7	7	6	7	4	6	5	3	6	7	7	5	6	7	6	3	2	1	1	3	7	4
2	3	2	2	1	6	5	3	5	2	5	4	1	1	4	5	3	7	6	7	7	7	5	6	5	6	5	7	5	4	6	5	7	7	6	6	6	6	1	5	1	1	7	6	6	6	7	6	6	6
2	5	1	4	1	5	1	4	5	6	4	5	4	5	4	4	6	6	4	5	6	5	6	5	6	5	5	4	5	6	5	5	6	6	5	6	5	5	5	6	5	5	6	6	5	4	5	6	6	5
2	2	2	2	1	3	1	1	1	7	6	7	7	5	2	2	1	5	5	5	7	5	1	2	2	5	2	7	6	6	6	6	7	5	6	6	6	7	7	5	6	6	6	6	7	7	6	6	6	5
1	2	2	1	3	4	4	3	5	5	6	5	4	5	7	6	5	5	6	6	5	6	5	5	5	5	6	4	4	5	4	4	4	5	4	4	4	6	6	7	6	5	6	4	4	3	4	4	6	6
1	2	2	2	2	4	7	2	4	6	6	5	3	7	7	7	7	4	6	4	5	3	6	6	6	5	4	4	5	4	5	5	4	4	5	7	4	5	6	5	6	5	5	4	4	4	4	3	6	7
2	3	2	2	1	4	3	2	3	4	6	5	3	6	7	6	5	6	6	6	6	6	2	3	3	3	1	6	5	5	6	5	5	7	7	7	7	6	5	4	5	6	4	4	4	3	4	3	4	5
2	3	2	2	3	3	4	3	3	7	6	6	6	5	4	5	5	3	3	3	3	3	7	2	7	7	7	4	6	5	4	4	6	6	6	4	6	6	4	4	4	4	4	6	6	4	6	3	7	7
2	2	2	1	2	3	3	2	3	7	1	7	7	3	3	3	2	5	4	4	4	3	6	6	5	6	5	4	4	4	4	4	4	4	6	4	5	4	7	7	7	7	7	7	6	6	7	6	7	7
1	2	1	1	1	4	5	1	1	2	1	1	3	7	7	5	7	5	5	6	5	5	3	2	3	2	4	3	7	6	7	6	6	5	5	5	6	5	6	7	4	5	5	7	7	6	7	6	7	7
2	1	1	1	4	1	7	1	1	6	6	6	6	7	5	6	7	7	5	5	5	5	6	6	5	5	7	1	1	1	2	5	3	6	7	6	6	6	1	1	4	5	4	7	7	7	5	7	4	7
2	5	2	1	3	5	4	1	1	4	4	4	6	1	2	5	1	7	5	7	5	7	6	7	7	6	6	5	2	4	2	2	3	7	6	6	7	7	7	6	6	7	7	5	4	2	3	4	5	5
1	2	1	1	1	2	1	1	1	6	6	6	7	1	5	1	2	6	4	4	3	2	6	6	6	7	6	7	7	4	7	5	4	6	6	7	7	7	5	6	6	5	7	1	2	2	5	2	6	6
1	2	2	2	2	5	5	3	4	6	5	5	5	5	7	6	5	6	6	6	4	6	6	5	4	6	5	4	4	5	4	4	4	7	7	1	7	7	5	4	5	6	4	6	5	4	5	5	5	6
2	3	2	1	3	3	7	2	3	5	5	6	5	1	3	2	1	7	7	7	7	7	4	6	4	6	5	4	5	4	5	6	6	4	6	6	5	3	7	7	7	7	7	4	4	3	4	4	7	7
2	1	2	3	3	4	4	1	3	3	3	3	2	7	7	7	7	6	5	5	5	5	2	3	2	4	3	5	5	6	5	5	5	4	3	5	4	3	6	5	7	7	6	7	6	6	7	5	5	6
1	4	3	2	6	1	6	4	1	4	4	3	4	5	5	6	4	6	7	6	5	6	1	2	7	1	1	7	7	7	6	7	7	6	6	6	6	5	4	4	4	4	5	5	5	4	4	4	6	6
2	1	1	4	4	1	1	1	4	4	6	4	5	7	1	7	7	6	6	5	6	3	6	5	6	6	6	4	6	4	4	5	4	5	6	5	5	5	5	5	5	7	5	6	5	6	5	5	6	5
2	4	2	3	5	1	5	3	4	4	5	4	4	6	7	7	5	7	7	7	7	6	3	4	3	3	3	4	4	2	4	4	5	6	6	5	6	6	5	5	5	5	5	7	7	7	7	6	5	4
1	3	2	1	1	5	6	2	3	2	3	3	3	6	5	6	5	3	4	4	4	4	5	5	6	7	5	4	5	4	4	4	4	5	5	3	6	5	6	6	5	5	6	7	7	7	1	7	6	7
1	4	1	1	2	3	2	1	2	5	5	4	5	7	7	6	7	5	5	5	4	4	5	5	6	5	5	5	6	5	5	4	6	6	6	4	5	6	5	5	5	5	5	6	6	5	5	4	4	5
2	3	2	2	2	5	7	3	3	3	3	1	3	2	3	3	1	3	3	3	3	1	7	7	5	7	5	6	4	4	3	4	4	6	6	6	6	6	7	7	7	7	7	7	7	6	7	6	7	7
1	5	1	1	1	5	6	3	4	6	6	5	5	5	6	6	5	5	5	5	5	5	3	3	2	4	3	6	6	5	6	6	6	6	6	6	6	6	4	5	4	6	3	6	5	6	6	6	6	5
1	6	1	2	1	5	8	1	4	6	6	5	6	3	3	3	3	7	7	7	7	5	5	5	6	6	3	3	3	4	2	3	3	7	7	5	7	7	6	6	6	6	6	6	7	5	6	6	5	5
2	2	2	2	1	4	3	2	3	6	5	5	5	5	6	6	6	6	7	4	6	5	6	7	6	6	6	6	6	6	6	6	5	5	4	4	4	4	7	7	7	7	2	2	3	3	3	3	5	4
2	1	1	3	5	1	1	1	4	4	6	5	6	5	6	5	5	6	6	6	5	6	5	5	5	4	5	5	5	4	4	4	5	5	6	6	6	6	6	6	6	5	4	5	4	4	6	4	6	6
2	3	2	2	1	6	5	2	1	4	6	6	6	6	6	6	6	6	7	6	6	4	6	4	4	3	6	6	6	6	7	7	5	6	6	6	6	6	4	4	4	4	4	5	4	3	3	3	3	3
2	4	2	2	1	4	1	2	2	6	7	6	5	7	5	6	1	6	4	7	7	6	6	6	6	5	6	5	5	7	5	5	5	2	2	3	5	1	6	5	7	7	4	6	7	7	7	6	6	4
2	1	1	1	4	1	3	1	1	7	6	5	7	2	4	5	4	7	6	7	5	6	5	7	5	6	7	1	1	5	2	1	1	6	6	5	5	6	4	3	2	1	5	7	5	6	7	6	7	7
2	2	2	1	1	3	5	3	3	6	5	6	6	5	5	5	6	4	7	5	7	4	4	4	4	4	4	6	5	5	3	5	6	6	6	6	5	6	5	5	6	6	6	5	6	5	4	5	6	6
1	5	4	2	2	5	2	4	2	7	7	7	7	6	7	6	6	7	7	7	7	7	5	5	4	5	6	4	5	5	5	5	6	6	3	6	7	5	4	4	5	4	4	4	4	4	4	3	6	6
2	3	2	1	2	3	7	2	4	5	6	6	6	7	7	6	7	5	6	5	7	6	3	1	2	3	1	3	4	5	4	4	4	7	6	6	6	5	6	6	4	5	4	6	6	7	6	6	5	7
2	1	1	3	2	4	5	5	2	6	5	6	4	2	1	1	2	7	7	7	7	7	6	5	5	5	5	7	6	5	5	6	6	6	6	6	6	6	7	7	7	7	7	5	7	4	5	6	5	6
2	3	2	2	1	3	7	2	1	7	6	7	7	4	4	6	5	5	5	6	7	6	3	4	3	4	4	7	5	6	7	7	4	6	4	7	3	7	5	5	7	5	6	6	5	6	6	6	5	6
2	1	1	1	4	1	7	2	2	5	6	5	6	6	6	6	5	6	5	4	6	5	5	6	5	5	5	4	5	4	4	5	4	5	5	5	6	5	6	7	5	5	4	5	6	6	6	7	5	4
2	2	2	2	1	5	3	2	4	5	7	6	6	4	5	4	4	5	6	5	6	6	6	6	6	6	5	7	6	5	5	5	4	4	5	5	6	5	4	5	5	4	5	5	5	3	6	6	5	6
1	1	1	1	4	1	1	3	3	4	3	3	3	6	5	5	6	6	5	6	6	5	5	6	5	5	5	5	6	6	5	6	5	4	4	6	7	6	5	4	5	5	3	2	7	7	7	7	7	7
1	6	4	1	3	6	7	5	3	5	6	6	5	4	6	6	6	4	5	5	5	4	5	6	5	5	5	5	6	4	4	4	4	7	7	7	7	7	6	7	7	6	6	1	7	7	7	7	4	6
2	1	1	1	5	1	1	1	3	7	7	6	7	2	3	3	3	4	5	4	5	5	5	5	5	5	5	1	7	7	7	7	7	7	7	6	7	7	5	4	4	4	4	5	5	4	3	4	6	6
2	2	2	2	3	3	3	4	5	6	7	5	6	4	5	4	5	6	5	5	6	5	6	5	6	6	7	4	4	4	6	4	5	6	5	6	4	6	6	6	3	6	5	6	6	6	6	6	4	7
1	2	2	1	1	5	3	3	4	7	6	6	6	6	5	6	5	7	7	6	6	6	3	3	1	3	1	6	6	5	6	5	6	5	5	6	5	5	4	4	3	3	4	3	4	4	4	4	7	7
2	3	2	1	1	3	7	3	4	5	5	5	5	5	6	5	5	6	4	4	4	4	6	7	6	7	6	4	5	5	6	5	3	7	7	6	5	7	4	5	5	5	4	5	4	3	5	5	5	6
1	3	2	1	2	2	4	2	1	5	5	5	6	5	4	4	6	6	4	5	4	4	5	6	5	5	6	6	5	5	6	6	5	6	5	6	5	6	6	5	5	5	5	5	5	6	6	5	6	5
1	2	2	2	2	5	3	4	5	6	6	4	5	4	6	5	5	6	4	4	5	5	5	5	6	5	4	6	6	7	6	5	5	5	5	4	6	6	5	5	4	6	5	6	6	6	5	5	5	5
2	3	2	2	3	3	7	2	3	3	4	3	3	3	2	3	2	3	4	3	3	2	7	1	7	7	7	5	7	5	4	7	7	6	6	6	4	6	7	7	7	7	7	7	7	7	7	7	4	5
2	3	2	2	2	4	7	2	3	5	5	6	6	2	3	3	3	5	6	5	5	6	3	5	4	5	4	7	7	7	7	7	6	6	6	6	7	5	6	6	5	5	6	6	6	6	7	6	4	4
1	2	2	3	3	3	1	3	3	3	3	3	2	6	5	4	5	6	6	7	6	6	5	5	5	4	5	7	6	6	5	6	6	6	5	6	6	5	7	7	6	6	5	5	5	5	6	6	5	4
2	4	3	1	6	1	6	3	6	7	7	7	6	4	4	4	4	3	3	3	4	3	3	4	1	3	3	6	6	6	6	7	6	7	6	7	7	7	6	7	7	7	7	7	7	7	7	7	4	1
1	4	2	2	3	4	6	3	5	5	5	6	5	6	6	6	5	5	5	5	6	5	5	5	6	5	5	5	5	5	5	5	5	5	6	6	6	6	6	6	6	6	6	5	4	5	4	5	4	5
2	3	2	1	1	3	3	2	3	5	7	6	6	5	5	4	6	6	7	4	6	5	5	5	5	5	6	4	4	5	4	4	4	7	7	7	7	7	7	7	6	6	6	4	4	4	6	4	3	4
2	5	1	1	4	1	2	2	2	5	7	6	6	4	5	4	3	6	6	6	6	6	5	6	6	5	5	5	6	4	5	5	3	5	5	5	4	6	5	6	6	6	6	6	6	6	7	5	5	6
2	5	4	4	5	1	3	3	1	4	4	4	4	4	4	4	4	5	5	5	5	5	6	6	6	6	6	6	6	6	6	5	5	6	6	6	6	6	6	6	6	6	6	5	5	5	5	5	6	6
2	2	1	2	1	6	5	1	1	6	7	7	7	6	6	7	6	6	6	5	5	5	6	5	4	5	7	6	6	5	7	5	4	6	6	5	4	4	5	4	4	5	4	6	5	5	3	3	3	3
2	2	2	1	2	3	7	3	4	4	5	4	5	6	6	6	5	3	5	4	4	5	5	6	5	5	5	5	5	5	5	4	4	6	6	6	5	6	7	7	7	7	7	4	5	4	6	5	6	5
2	2	2	2	1	3	4	4	5	6	6	6	5	5	5	4	5	3	4	4	4	4	7	7	6	7	7	5	5	5	4	5	5	5	7	6	7	7	7	7	7	7	7	7	7	7	7	7	1	3
2	1	1	2	5	1	2	2	3	5	4	5	4	7	7	6	7	6	7	7	7	7	6	6	6	4	5	4	3	3	2	3	3	6	5	6	5	6	3	5	4	7	4	6	6	6	6	5	5	5
1	1	1	1	5	1	2	4	3	6	6	5	6	6	6	5	6	5	4	4	4	5	4	5	5	5	5	6	6	5	4	5	5	6	5	6	6	5	5	5	3	5	5	5	6	4	6	4	6	6
1	3	2	1	2	3	5	2	3	6	6	6	5	5	5	5	5	5	5	4	5	6	7	6	6	6	6	5	4	4	4	4	2	6	4	5	5	5	5	7	6	5	4	7	5	5	6	6	5	4
1	4	2	3	3	3	2	3	3	5	4	6	5	5	4	5	5	6	5	6	5	4	5	6	5	5	6	6	5	5	6	5	5	5	6	5	6	5	5	6	5	6	6	6	5	6	5	5	5	6
2	2	2	2	2	4	4	4	2	5	5	4	6	5	4	6	5	6	5	5	6	7	6	5	6	5	4	5	4	4	4	4	4	6	4	6	6	5	5	6	4	5	5	6	5	6	6	5	5	3
1	4	2	3	2	6	7	2	2	5	4	5	4	6	5	6	5	5	5	4	6	5	6	5	5	5	5	5	4	5	6	5	5	5	7	5	5	5	6	4	5	6	5	6	5	5	5	5	7	6
1	1	1	1	1	4	7	1	2	6	7	5	5	5	7	5	5	6	5	4	4	5	6	6	5	6	5	5	5	5	4	5	4	6	5	6	6	6	7	5	5	6	5	4	5	5	5	5	6	6
1	5	1	1	4	1	3	1	4	5	5	5	6	7	5	5	6	6	5	4	6	6	6	5	6	5	5	6	5	5	4	4	6	6	7	4	6	5	6	5	5	6	5	5	5	5	4	6	6	6
2	4	2	1	2	3	7	2	5	4	5	6	4	7	7	7	7	6	5	4	4	5	6	5	6	6	6	6	6	5	6	6	6	3	5	6	5	4	6	5	4	6	5	5	6	4	5	4	5	6
1	3	2	1	1	3	5	2	3	5	6	5	5	6	6	5	6	4	4	4	4	4	2	4	2	3	3	5	6	5	5	5	5	7	7	6	7	7	5	6	6	6	5	5	7	6	5	6	6	7
2	1	1	1	3	6	7	1	3	6	6	6	5	5	4	4	3	6	6	6	5	5	7	7	7	7	1	6	6	5	6	6	6	7	7	7	7	7	4	4	4	4	3	6	5	6	6	6	6	6
1	6	3	2	3	2	2	5	3	6	6	5	5	5	6	5	5	6	6	5	5	6	6	5	6	6	5	5	5	5	2	5	4	6	6	6	6	4	5	6	6	5	6	5	6	5	5	6	5	6
2	4	2	2	3	4	7	3	3	7	7	7	5	5	5	4	6	4	6	4	4	2	5	5	4	5	5	5	6	6	6	6	5	4	6	5	4	5	6	7	7	7	7	5	6	5	6	5	5	7
1	1	2	3	3	3	6	3	2	6	4	6	5	5	6	6	5	5	5	4	4	5	6	7	5	6	6	4	5	4	4	5	4	5	6	6	5	5	5	6	6	6	6	5	6	6	6	6	6	5
2	1	1	1	4	1	1	1	1	7	6	7	7	6	7	6	7	1	1	1	5	4	2	1	2	5	5	6	7	6	7	6	7	5	6	3	2	4	7	7	6	6	6	6	5	7	7	7	7	5
2	5	3	4	1	4	1	3	3	7	6	6	5	5	4	5	4	6	6	6	6	5	6	6	6	5	6	5	4	5	3	6	5	7	7	6	7	7	5	5	6	5	5	4	4	5	5	4	6	6
2	2	2	1	5	1	7	4	3	5	6	6	6	5	5	6	5	4	4	6	5	6	4	5	4	5	5	4	5	4	5	4	5	6	5	5	4	5	5	7	6	5	6	7	5	6	6	6	6	6
1	2	1	3	3	5	6	2	4	6	5	5	6	6	7	6	6	5	4	5	6	5	5	5	5	6	5	4	4	5	4	4	5	6	6	6	6	4	6	6	4	6	5	6	5	5	6	5	6	6
2	3	2	1	1	4	3	3	3	2	1	2	1	5	6	5	6	7	6	7	7	7	6	7	6	6	6	6	6	5	6	5	5	3	5	4	4	4	6	6	5	6	6	5	4	4	6	5	7	7
1	2	2	2	1	5	3	3	3	6	7	6	3	5	5	5	4	4	6	4	5	4	7	1	7	7	7	6	5	4	6	4	4	7	7	7	7	7	7	7	7	7	7	7	1	7	7	7	3	2
1	2	2	3	5	1	6	4	2	5	5	5	5	6	5	5	5	6	6	6	7	6	5	5	5	6	6	6	6	5	5	4	4	5	5	5	5	4	7	7	6	6	4	5	6	5	6	5	5	6
2	1	1	1	1	5	5	3	2	6	6	6	6	2	3	2	3	5	6	5	6	5	6	6	6	6	6	5	6	4	5	6	6	7	7	7	7	7	5	4	4	5	4	5	4	5	4	5	5	5
1	1	1	2	2	3	1	1	4	6	5	4	4	6	6	6	6	6	6	5	6	5	5	5	4	6	5	7	5	6	4	6	5	6	5	6	6	6	6	6	5	6	6	4	5	6	4	6	5	6
1	3	2	2	2	4	7	3	3	6	5	5	4	5	5	6	6	5	5	5	5	5	7	5	6	6	5	5	5	4	5	6	5	6	6	4	6	5	5	6	5	5	7	6	6	3	5	5	7	5
1	2	2	1	3	3	3	2	4	5	6	5	5	6	5	5	5	6	6	6	6	7	5	6	5	5	4	6	5	5	4	5	4	7	6	5	6	4	6	6	6	5	5	6	7	4	6	6	5	4
2	2	2	1	3	3	4	4	5	6	5	6	6	7	7	7	6	4	4	4	4	5	3	3	3	3	3	4	4	4	4	6	4	5	5	5	6	5	6	7	6	6	4	6	6	6	6	6	5	7
1	2	2	1	1	3	4	3	2	6	6	6	6	5	5	5	5	6	6	5	6	4	5	6	7	5	6	4	4	5	4	5	4	6	7	7	7	7	5	5	5	4	4	4	7	5	5	4	6	5
1	2	2	2	1	2	3	1	1	6	6	6	6	5	7	6	6	6	6	6	5	3	7	4	5	5	7	7	6	5	7	6	6	5	5	5	5	5	5	5	5	5	4	6	5	5	5	5	5	6
2	2	2	1	2	2	1	1	1	1	1	1	1	7	7	7	7	7	7	7	7	7	2	2	2	2	2	7	7	7	7	7	7	7	7	7	7	7	7	7	7	7	7	7	7	7	7	7	3	3
1	2	2	2	1	2	4	1	1	1	4	2	3	5	7	4	4	4	1	3	1	2	7	4	6	5	5	5	5	6	6	7	6	7	6	7	6	6	6	5	6	7	5	7	7	7	6	6	7	7
1	3	2	1	2	4	5	2	3	5	5	6	5	6	6	5	6	5	5	6	7	3	6	6	5	5	6	5	4	4	5	3	4	5	6	6	6	6	7	6	6	7	3	5	6	5	6	5	5	5
2	3	2	1	2	4	7	2	4	6	6	6	4	6	5	5	5	5	6	5	4	6	6	5	5	6	5	4	4	3	5	4	4	6	5	5	6	6	5	6	5	5	5	6	6	5	6	6	5	7
2	1	1	2	1	4	7	2	4	6	5	4	5	6	6	6	5	5	5	6	6	4	5	6	4	3	5	6	6	4	5	7	5	4	6	6	7	6	4	5	5	6	4	6	6	5	6	5	6	5
2	1	1	2	4	1	3	4	4	7	7	6	6	6	6	6	4	6	6	4	5	6	5	6	6	7	6	6	4	5	5	5	4	4	5	5	6	5	5	6	5	5	6	3	4	6	5	4	5	6
2	1	1	2	3	4	5	2	4	5	6	5	4	7	7	5	6	5	6	5	6	5	1	7	7	7	7	4	5	4	4	4	5	4	5	5	6	5	6	7	5	5	6	6	6	6	6	5	5	5
2	2	2	2	2	2	2	2	2	5	6	6	5	5	5	4	5	5	5	5	5	5	6	5	6	5	6	5	6	6	5	5	6	6	5	6	5	6	5	5	6	6	6	6	5	5	6	6	5	5
1	3	2	2	3	6	5	2	3	6	5	5	5	5	5	6	6	6	6	5	6	6	5	6	4	5	5	6	5	5	5	5	5	5	5	5	6	6	4	5	6	6	4	5	5	5	6	6	6	6
2	1	1	1	4	1	5	1	1	7	6	6	7	7	1	1	1	7	5	6	4	5	2	2	2	2	4	2	7	7	7	7	7	6	6	5	6	5	7	4	6	7	6	7	5	7	7	7	6	6
1	2	2	1	1	3	5	2	3	6	5	4	6	6	6	6	6	5	6	5	5	5	7	6	6	5	6	5	7	7	3	6	4	5	4	4	5	5	6	6	5	5	5	5	6	5	6	5	5	5
2	2	2	3	5	1	4	5	1	5	6	5	5	7	7	7	6	5	7	5	6	5	2	2	2	3	2	6	6	6	6	5	6	5	6	6	6	5	6	6	6	6	5	7	7	7	7	6	5	5
1	5	2	3	1	5	3	2	4	4	5	4	5	6	6	4	4	7	7	6	7	5	4	4	5	6	5	5	5	5	6	4	6	7	7	7	1	7	5	4	5	4	4	7	7	2	7	7	6	5
2	1	2	1	1	4	4	4	2	7	7	7	1	5	5	3	6	6	6	6	5	6	4	5	6	6	5	4	5	4	5	6	5	6	6	5	6	5	6	7	6	6	6	5	5	4	6	5	3	6
2	1	1	1	1	3	4	4	5	4	4	4	3	1	7	7	7	7	7	7	7	6	4	2	2	3	3	5	5	6	6	6	5	7	7	7	7	1	7	7	7	7	7	6	6	6	5	6	7	7
1	4	3	2	2	5	5	3	3	5	5	4	5	6	7	6	5	4	5	5	5	5	6	5	5	5	5	5	5	5	6	6	6	6	6	5	5	5	6	6	6	5	6	4	6	5	6	4	5	5
1	3	2	2	3	4	4	2	4	7	7	7	7	4	6	5	6	7	7	6	7	5	4	5	6	5	5	4	5	4	4	5	5	5	5	4	7	6	7	7	7	7	7	4	5	5	4	5	4	4
2	3	2	2	2	3	3	2	3	6	4	6	5	4	6	5	5	5	5	4	6	5	6	5	6	6	6	4	4	4	5	4	4	6	7	7	7	7	6	6	4	7	6	4	6	4	5	2	7	7
2	6	4	4	2	2	3	4	4	5	6	5	6	3	3	3	3	5	6	5	5	6	6	6	5	6	6	4	5	5	4	5	4	5	6	6	6	5	5	5	6	6	4	7	7	7	7	7	5	7
1	4	2	1	1	4	4	2	4	5	6	5	5	6	5	6	4	3	5	4	4	4	6	5	6	5	6	5	5	6	5	4	5	6	6	5	5	6	5	5	6	5	5	6	5	4	6	6	6	5
2	1	1	1	3	3	2	3	5	7	7	7	7	4	5	5	5	5	6	5	5	6	7	6	5	6	5	6	6	3	4	5	6	7	7	7	7	7	5	5	4	5	5	4	4	4	4	4	6	6
1	1	1	3	6	1	5	2	5	6	5	5	6	6	7	6	6	6	6	6	5	5	6	6	5	6	4	5	6	5	5	6	5	5	5	6	4	5	7	7	6	7	7	5	5	3	5	4	5	5
1	4	2	1	5	1	4	3	5	6	5	7	5	5	6	5	4	6	4	3	5	4	5	5	6	5	6	4	4	4	4	5	3	5	6	6	7	6	7	6	5	6	6	5	6	7	5	6	6	6
1	2	2	2	2	4	3	3	3	5	5	4	5	6	7	6	6	4	5	5	4	5	5	6	6	5	5	5	4	4	4	5	4	7	6	6	6	5	5	5	5	4	4	5	6	6	6	6	6	7
1	2	3	1	2	2	5	2	5	5	6	5	5	7	5	5	5	6	6	5	6	5	2	7	7	7	7	4	4	7	5	4	6	3	6	5	7	6	1	7	7	7	7	5	6	4	5	5	5	6
2	1	2	1	1	4	5	1	5	4	6	7	5	5	6	4	5	3	4	4	6	4	5	6	5	6	4	6	6	6	6	6	5	6	5	6	6	5	7	7	7	7	6	5	5	4	5	5	6	6
1	1	1	2	4	1	3	4	4	6	6	6	6	6	4	5	4	6	6	6	6	6	4	4	4	4	4	7	4	5	5	6	4	6	6	6	5	5	6	6	7	7	6	6	6	5	5	6	4	5
1	4	2	1	5	1	3	2	4	6	5	6	6	5	6	4	4	6	6	7	5	6	6	5	6	7	5	4	5	4	6	5	3	6	5	5	5	5	4	5	4	4	5	5	5	6	5	6	7	6
2	2	1	1	1	2	5	1	1	7	4	7	7	3	6	5	7	6	5	5	5	5	6	7	6	5	5	7	5	5	3	7	5	4	4	3	3	3	7	7	6	5	6	7	6	5	5	7	7	7
2	1	1	1	5	1	5	1	1	6	5	6	7	6	4	2	7	5	5	6	7	5	7	4	7	6	5	4	7	6	6	6	7	2	1	2	2	1	6	5	7	6	7	6	6	6	7	5	6	5
2	3	2	1	1	4	5	3	2	5	3	2	3	2	5	1	2	6	5	7	7	5	7	6	7	7	7	6	6	7	6	6	5	6	6	6	6	7	5	1	2	3	3	6	6	7	6	7	6	6
1	2	1	2	1	2	2	1	1	5	5	5	6	7	7	4	7	7	5	5	7	5	4	6	5	6	6	5	5	5	6	7	7	2	2	1	3	5	7	6	7	7	4	3	4	3	1	4	6	6
1	2	2	2	5	1	3	4	3	6	5	5	5	7	7	7	7	5	5	5	5	5	4	6	5	5	6	5	4	3	4	6	6	6	4	4	5	5	6	6	4	6	6	6	5	4	5	5	6	7
2	4	3	3	3	6	8	2	6	5	6	6	6	6	5	5	5	5	5	5	5	5	5	6	4	5	4	6	6	5	6	7	6	6	6	5	7	5	5	7	5	3	4	6	6	5	5	6	5	4
2	3	2	1	3	3	1	3	2	7	7	7	7	3	3	3	2	7	7	1	7	7	3	4	3	3	1	5	5	5	6	5	5	5	5	6	5	6	7	7	7	7	7	6	6	6	6	5	5	6
2	2	2	1	2	4	4	3	4	1	7	7	7	4	6	4	4	6	5	5	5	5	5	6	5	5	3	5	6	6	5	5	5	7	7	7	7	7	5	6	5	6	4	3	5	5	5	5	6	6
2	3	2	2	2	4	5	3	3	6	7	7	7	7	7	7	1	4	4	3	4	4	6	7	6	6	5	4	4	4	4	4	4	6	6	6	6	3	5	6	6	5	5	6	4	5	5	5	5	6
1	6	1	3	1	6	4	5	6	6	6	5	5	7	7	7	1	5	5	5	5	5	6	5	5	6	4	6	6	6	5	6	5	6	6	6	5	6	6	6	5	5	5	6	4	4	5	5	5	5
1	3	2	1	1	3	5	2	3	5	6	4	5	7	6	6	5	4	4	5	4	4	6	6	6	6	4	5	4	3	6	6	5	6	6	5	6	6	6	6	5	6	5	7	7	5	6	5	6	6
1	3	2	2	1	3	5	2	4	6	6	4	5	7	7	7	7	7	7	7	7	7	3	3	2	3	3	7	7	6	6	7	7	3	4	6	5	5	5	4	4	3	5	7	7	7	7	1	5	4
1	3	2	1	5	1	5	4	2	7	6	6	5	7	7	7	7	5	5	3	6	4	7	7	7	2	7	4	4	4	4	5	4	4	6	6	5	6	5	5	5	5	5	5	6	4	6	4	6	6
1	3	2	2	1	4	3	3	4	4	6	6	6	5	5	4	5	5	5	5	4	4	6	6	6	6	5	7	5	4	6	6	6	6	5	6	5	5	6	6	5	6	5	6	5	4	5	4	6	6
2	1	1	4	4	6	7	2	1	7	7	7	7	6	5	7	7	7	5	6	5	2	7	7	3	3	7	7	7	6	6	6	6	7	7	5	5	5	5	5	6	5	6	5	6	5	5	5	5	5
1	1	1	1	4	1	7	1	1	7	6	7	7	5	5	6	6	7	6	5	7	6	7	6	5	6	5	1	5	1	2	3	5	7	7	7	7	6	2	1	1	5	2	6	7	5	6	7	6	6
1	1	1	1	3	4	2	2	3	6	5	5	4	6	5	6	5	5	5	6	6	6	6	5	6	6	5	6	5	6	6	5	5	5	5	6	6	6	6	5	5	6	5	5	5	6	6	5	6	6
1	2	2	2	3	4	1	4	4	7	6	5	6	6	6	4	6	6	7	5	6	6	5	5	5	5	6	3	4	4	4	4	5	5	6	6	5	6	6	5	4	6	5	6	6	5	6	5	6	6
2	2	2	2	1	4	3	3	3	6	6	4	4	6	5	5	6	6	5	5	6	5	5	6	6	5	5	4	5	6	6	4	3	5	6	6	5	5	6	6	6	6	5	5	6	5	5	5	6	6
2	2	2	2	3	2	5	3	6	4	5	5	4	6	6	4	4	6	5	6	6	5	5	7	5	5	7	6	6	6	5	7	4	5	6	4	6	6	6	6	5	5	5	5	5	6	5	5	5	6
2	4	2	1	1	5	6	2	3	5	6	5	5	5	6	6	6	3	5	5	5	5	6	7	6	6	6	6	4	5	4	3	5	6	6	5	5	6	5	6	5	5	5	6	6	5	6	6	5	6
2	4	2	3	3	4	7	4	4	5	5	6	5	6	4	5	4	6	6	6	5	5	6	6	6	6	6	5	4	4	4	6	4	6	5	6	6	4	5	5	5	6	6	5	6	5	7	5	7	5
1	4	2	1	1	3	5	3	4	6	7	5	5	5	5	5	6	5	5	5	5	5	6	4	6	5	5	5	6	6	6	5	6	6	6	5	6	5	5	4	6	6	5	4	6	5	5	4	6	6
1	1	1	2	1	4	4	3	5	6	6	6	4	4	5	5	4	5	5	5	5	5	5	6	5	5	5	5	5	4	4	4	5	7	7	7	7	6	6	6	6	6	6	6	6	5	5	6	6	6
2	2	2	2	2	3	3	3	4	6	6	6	6	7	7	4	5	4	5	5	5	4	5	6	5	5	6	5	4	4	4	4	4	6	6	6	6	6	5	6	5	4	7	6	6	6	7	5	5	7
1	3	3	2	1	2	4	4	3	3	3	2	3	7	6	6	6	5	4	4	5	3	6	6	6	5	6	6	5	6	5	7	5	5	5	5	6	3	4	7	7	6	5	7	7	7	7	7	3	2
2	3	2	2	2	4	7	2	3	6	5	5	6	5	6	6	6	5	7	6	6	4	5	5	6	5	5	5	5	5	4	4	4	5	6	5	6	5	4	7	6	5	6	5	6	5	6	6	5	6
1	2	2	1	2	4	7	2	3	5	5	6	4	6	5	6	5	6	6	6	5	5	5	6	6	6	6	6	5	5	5	5	6	5	5	5	7	6	5	5	6	5	4	4	5	6	4	5	6	5
2	2	2	2	3	3	7	3	5	5	6	5	5	5	5	6	5	4	4	5	4	5	5	6	6	5	5	5	6	5	6	7	6	5	6	5	6	5	5	6	5	6	4	6	7	6	5	6	5	7
2	4	2	1	3	4	6	3	3	5	4	5	6	6	6	5	6	5	5	5	6	5	5	5	5	5	5	5	6	6	5	4	5	5	5	4	6	5	6	6	6	6	6	6	5	6	5	5	5	5
2	2	4	4	5	1	7	3	6	5	5	5	5	6	7	5	4	7	7	5	6	6	7	5	5	6	4	5	5	4	5	5	5	5	5	6	6	6	6	6	6	5	6	6	6	5	6	5	5	6
2	3	2	1	1	3	5	2	3	5	4	4	5	5	5	5	4	6	6	5	7	5	5	5	5	5	6	7	7	6	7	6	7	5	4	5	5	4	4	4	5	5	3	7	7	7	7	7	3	4
1	2	2	1	3	5	4	5	4	5	5	5	4	6	6	6	5	6	4	5	5	7	5	6	6	6	6	5	5	5	5	6	5	6	6	6	6	5	6	6	6	6	4	5	7	4	6	4	6	6
2	3	2	1	5	1	1	2	5	2	3	2	1	5	7	6	6	5	5	5	4	5	6	6	5	5	6	7	7	7	7	7	7	6	6	6	6	6	5	7	4	5	6	5	5	5	4	4	5	5
1	2	2	1	2	3	5	2	3	6	5	5	6	6	5	5	5	6	7	5	6	5	6	5	5	5	4	5	6	5	5	5	4	6	5	6	6	6	5	5	5	5	5	6	5	5	6	5	7	6
1	2	2	1	3	3	5	3	3	6	6	5	6	6	6	5	6	5	6	6	5	5	5	6	5	5	4	6	5	5	5	5	5	6	6	6	5	6	5	5	5	6	6	5	6	6	6	3	6	5
2	3	2	1	5	1	3	3	3	4	6	4	6	5	7	5	5	4	5	5	5	5	7	2	7	7	7	6	5	4	4	5	2	5	4	5	6	6	6	6	6	6	5	5	6	4	6	5	6	6
2	3	2	3	2	6	2	4	5	5	6	5	5	6	6	5	6	6	6	5	5	5	5	5	5	5	6	3	7	5	6	5	6	6	6	5	5	5	6	7	6	5	6	5	7	5	5	5	5	6
1	3	3	4	3	6	5	4	3	5	4	6	5	6	5	6	6	6	5	4	5	6	6	5	5	5	6	6	5	6	6	5	5	6	5	6	6	5	6	5	5	5	6	6	5	6	5	5	6	5
2	1	1	1	4	1	5	4	5	5	6	5	6	7	6	5	6	4	5	5	5	4	6	6	6	6	6	5	5	5	4	4	4	5	4	5	5	4	7	7	6	7	7	7	6	5	6	6	5	5
2	1	2	1	1	4	4	3	2	4	7	7	5	6	5	5	5	6	5	5	7	4	6	6	5	7	5	5	5	5	5	6	5	6	5	6	5	6	7	7	7	6	7	4	6	6	5	6	5	5
2	3	2	1	2	4	5	3	4	5	6	4	6	5	6	4	5	6	5	5	5	5	5	5	5	6	4	5	6	6	6	6	5	6	6	6	5	6	6	7	7	5	5	6	5	4	4	5	5	4
1	3	2	2	1	3	7	3	4	6	6	6	6	6	5	6	4	7	6	6	5	4	6	6	4	6	6	3	3	3	3	4	3	7	7	7	7	7	7	7	6	7	7	5	5	4	5	4	6	6
2	2	2	2	5	1	4	2	5	6	7	6	6	7	6	4	7	7	6	6	5	6	5	5	6	5	4	6	6	6	6	6	6	6	6	5	5	5	6	4	5	6	5	5	6	4	6	6	4	4
1	3	1	1	4	1	4	4	4	5	6	5	6	6	4	5	3	6	7	6	6	6	5	6	6	6	6	5	5	5	6	6	4	6	3	5	4	5	7	7	6	7	5	7	7	7	1	7	1	2
2	4	2	1	3	4	7	2	3	6	7	6	5	6	6	5	6	6	5	4	5	3	5	6	4	6	6	6	6	6	5	6	6	5	6	5	6	4	4	4	6	5	6	6	4	5	4	5	5	6
2	4	2	1	2	5	1	4	4	5	6	5	5	5	6	6	5	5	4	5	4	5	6	6	6	5	4	5	5	6	5	5	5	5	5	6	5	4	7	7	7	7	7	5	6	6	5	5	5	6
2	3	2	1	3	3	7	3	4	5	6	4	5	6	6	6	5	4	4	5	5	4	5	6	6	6	5	5	5	5	5	5	5	6	7	7	7	5	5	5	6	5	5	6	6	6	6	5	4	5
1	1	1	3	5	1	2	4	3	6	5	5	5	5	6	5	5	7	6	6	7	5	6	6	5	6	6	6	4	5	4	6	6	6	5	6	5	4	6	7	5	5	5	6	5	7	7	5	6	5
2	2	2	1	3	4	3	2	5	7	7	6	6	6	5	4	5	6	6	5	5	6	6	6	6	6	5	6	7	7	7	7	7	5	5	3	4	4	5	6	4	6	5	6	7	7	7	7	4	5
1	3	2	1	2	3	3	3	4	6	5	4	5	6	6	6	6	4	5	5	5	5	5	5	5	5	5	5	5	5	5	4	5	6	5	5	6	5	4	6	6	5	5	7	6	6	7	5	6	7
2	2	2	2	5	1	7	3	3	5	5	5	5	5	5	5	6	5	5	5	6	4	6	6	6	5	5	5	5	5	4	6	5	5	6	4	5	6	6	5	5	6	6	6	5	7	6	6	5	6
1	3	2	1	1	3	5	2	3	5	5	5	5	6	7	6	5	5	6	5	6	6	7	7	7	6	4	5	3	4	5	5	3	5	4	6	6	5	5	7	6	6	6	5	5	4	6	5	6	7
1	3	3	3	1	5	7	5	4	6	6	5	4	7	7	6	5	6	7	7	7	7	6	5	5	4	5	5	5	4	4	6	5	4	6	4	4	5	6	5	6	5	4	4	5	6	5	5	6	5
1	2	1	2	3	4	3	2	2	3	4	5	4	5	4	6	4	5	4	5	4	4	7	6	5	7	5	6	6	5	6	6	5	6	5	6	6	5	6	5	6	6	5	5	6	6	6	5	6	5
1	4	2	4	2	2	2	1	1	6	5	6	6	6	5	5	5	5	6	5	6	5	5	6	5	5	5	5	5	7	5	5	5	6	5	6	5	6	5	6	5	6	5	6	5	6	5	6	5	6
2	1	1	2	4	1	5	2	1	5	5	4	5	6	4	5	6	4	5	4	3	3	7	7	4	7	7	7	7	7	7	7	7	7	5	6	5	6	7	7	7	7	7	7	7	2	2	2	6	6
1	3	2	2	1	3	7	2	4	6	7	6	6	5	6	6	5	6	6	7	6	5	5	5	5	5	5	6	5	5	4	7	4	6	5	5	5	6	6	7	4	5	6	5	5	3	5	5	5	5
2	3	2	2	2	3	3	2	4	5	5	5	5	6	5	5	5	1	7	7	7	7	5	4	4	5	5	6	6	5	6	5	6	5	6	5	5	6	6	6	6	6	6	5	7	6	6	6	4	6
1	4	2	1	2	4	7	2	3	5	5	6	5	7	7	7	7	4	5	5	6	5	6	6	5	6	6	6	5	5	3	5	5	6	5	4	5	5	5	6	5	6	6	5	5	4	6	5	5	6
1	2	2	1	1	3	7	2	4	6	6	4	6	6	6	5	6	5	6	6	6	3	5	5	4	5	5	4	5	5	6	4	6	6	6	5	6	6	7	6	6	7	6	6	6	5	4	6	5	6
1	3	2	3	2	5	5	4	4	5	6	7	5	5	5	5	5	5	7	4	5	5	5	6	5	5	5	4	6	4	6	5	6	7	5	6	6	5	6	7	5	6	5	6	5	6	6	6	5	5
1	4	1	2	4	1	6	4	4	6	5	6	5	7	7	7	7	4	4	4	4	3	6	4	5	5	5	6	5	6	6	6	6	5	4	6	5	6	5	7	6	5	5	5	4	6	4	6	7	6
2	2	2	3	5	1	7	3	1	7	5	5	6	6	6	5	5	4	5	5	5	5	5	6	6	6	5	5	7	5	6	5	5	6	6	6	6	5	4	5	5	5	5	5	6	6	5	5	5	6
2	3	2	1	3	5	6	1	5	7	7	6	7	5	6	5	5	6	5	6	6	6	2	3	1	1	3	6	6	5	6	7	5	5	4	5	4	6	6	6	6	6	5	5	6	6	5	4	6	5
2	6	3	2	2	5	4	3	4	5	5	5	5	5	5	5	4	6	6	5	5	5	5	6	5	4	5	6	6	4	6	7	6	4	7	5	6	5	4	5	6	6	6	5	5	5	6	5	6	7
2	5	2	2	3	3	1	1	2	6	7	7	7	7	6	4	5	6	6	5	6	5	5	6	6	5	6	5	5	5	5	5	5	5	6	6	6	5	7	6	7	6	5	6	6	5	6	5	5	5
2	3	2	2	2	4	7	3	4	6	6	6	4	5	6	6	5	6	7	5	4	4	6	4	4	6	4	4	6	4	5	4	4	6	5	5	5	6	6	7	7	7	7	6	6	6	6	5	5	5
1	2	2	1	3	3	4	3	4	5	5	5	5	5	5	6	6	5	6	6	5	5	6	5	5	6	5	7	6	4	5	7	5	6	5	5	4	5	6	6	4	5	5	6	6	7	6	6	6	7
2	4	3	1	6	1	6	4	6	1	7	7	7	7	7	6	7	4	4	4	3	5	6	6	3	5	5	5	4	5	5	7	2	6	6	6	3	4	5	5	6	5	6	5	5	5	6	5	6	7
2	4	3	3	2	4	3	4	4	7	6	6	7	7	6	5	6	6	6	5	6	7	6	5	6	6	7	7	6	5	5	5	6	5	7	4	4	5	6	5	4	4	5	6	5	4	4	4	4	5
2	1	1	1	5	1	7	1	1	7	5	5	6	2	5	6	7	7	5	7	4	6	6	6	5	6	6	7	6	6	5	6	5	2	1	5	1	3	6	6	6	5	7	7	7	7	7	6	6	6
1	1	1	1	5	1	3	1	1	5	3	5	5	3	1	2	2	5	6	7	7	5	6	5	6	7	7	5	7	5	6	5	4	2	2	5	3	5	5	7	6	6	6	7	7	6	7	7	7	7
1	4	2	3	3	4	1	3	5	5	5	6	6	5	5	6	5	4	6	4	5	4	4	5	6	5	5	6	5	7	6	5	6	6	6	5	5	5	5	7	4	5	5	5	7	5	6	6	6	6
1	4	2	1	2	5	1	2	5	3	4	3	1	6	7	7	6	4	4	5	5	6	6	6	6	5	5	5	5	5	4	6	5	7	7	6	7	7	6	6	6	5	5	7	7	7	7	7	5	4
2	1	1	4	2	6	2	5	6	6	6	7	5	5	6	6	6	4	4	5	6	4	7	6	5	6	6	6	7	6	5	5	6	5	6	6	6	5	5	5	6	6	4	6	5	5	7	3	6	6
2	2	2	3	3	4	3	2	2	5	5	5	5	7	7	7	7	6	5	5	5	4	4	6	5	6	5	6	5	6	5	6	6	5	6	5	5	5	6	4	4	5	5	6	6	4	5	6	5	7
1	3	1	2	4	1	3	2	2	5	5	4	6	7	7	7	7	4	6	5	4	4	6	5	5	4	5	5	5	5	4	5	5	4	4	4	6	4	4	7	4	7	5	6	7	6	7	7	5	5
2	3	2	1	1	3	7	3	3	3	4	2	3	6	5	5	5	6	5	6	6	6	6	5	6	5	4	5	6	6	6	4	5	5	6	6	5	6	4	5	5	5	7	7	7	7	7	6	5	7
2	1	2	2	5	1	6	4	4	7	6	6	6	6	6	5	6	6	5	5	6	5	6	6	5	5	6	5	5	3	5	6	4	5	6	7	6	4	7	7	7	7	7	5	4	4	5	3	5	6
1	2	2	2	2	3	5	3	3	6	6	4	7	6	6	5	6	4	7	4	5	2	5	5	6	4	5	7	7	6	6	5	6	5	7	5	6	4	5	7	6	5	6	5	5	4	6	5	5	6
2	2	2	1	3	5	6	4	2	6	6	6	5	7	7	7	7	6	6	2	5	4	7	7	7	6	7	6	6	4	6	5	5	4	7	6	5	4	5	6	6	5	6	5	5	6	6	5	5	6
2	2	2	3	3	4	1	3	5	6	6	6	6	6	5	6	6	6	5	5	6	5	6	5	6	4	6	7	6	6	7	6	4	6	4	4	5	5	4	6	4	6	4	6	5	6	6	6	5	5
2	3	3	2	1	3	1	1	5	5	6	5	6	6	5	5	6	6	5	4	5	5	7	6	6	7	5	5	7	4	5	5	6	6	5	6	6	6	6	6	6	6	5	5	7	4	6	4	5	6
2	5	2	1	3	3	4	1	5	5	7	6	6	7	7	6	3	6	6	6	6	6	5	7	6	7	6	4	5	5	3	5	4	6	7	5	6	6	4	6	5	7	3	5	6	6	5	5	5	6
2	3	2	2	1	5	5	2	4	5	4	6	4	4	5	6	6	6	6	6	6	5	6	7	7	7	7	2	3	2	3	3	3	7	7	7	7	7	3	4	3	4	5	6	7	7	7	7	7	7
1	4	2	2	6	1	4	2	6	6	6	6	5	6	6	6	5	5	6	6	5	6	6	5	5	7	6	6	5	5	6	6	6	6	6	6	5	5	4	5	5	6	3	6	4	5	6	6	6	6
2	6	4	1	2	4	4	4	2	6	5	6	6	6	4	6	6	4	6	5	6	6	5	5	6	5	5	4	5	7	6	5	6	6	6	6	7	4	6	5	5	6	3	5	6	6	5	6	6	6
2	3	2	1	2	4	5	2	3	6	7	6	6	6	6	6	7	4	4	4	5	3	5	5	5	6	6	4	4	3	4	5	4	6	7	7	7	7	5	6	5	5	6	5	4	5	4	4	7	7
2	2	2	2	2	3	3	2	3	5	7	5	4	5	5	5	5	5	7	5	6	6	5	6	6	5	4	5	7	5	6	5	5	5	6	6	5	6	6	7	4	5	4	6	7	5	5	7	5	5
2	4	2	2	3	3	3	4	5	1	1	7	1	4	4	5	4	6	7	5	6	6	7	7	2	7	7	7	7	7	7	7	6	6	7	7	7	7	5	6	5	4	5	6	6	5	6	5	7	7
1	6	3	3	3	4	5	3	5	7	7	7	6	4	3	3	3	5	6	6	6	5	6	7	5	5	4	4	5	6	5	5	4	6	7	6	7	5	4	5	4	3	3	7	7	6	7	7	6	6
1	2	2	3	3	3	1	2	3	6	6	6	6	6	6	6	6	5	5	4	4	4	1	4	2	3	4	6	6	6	6	5	6	7	7	7	7	7	6	5	4	6	6	4	4	4	6	4	6	7
2	2	2	3	5	1	7	2	2	7	7	7	7	7	7	7	6	4	4	4	4	5	6	6	5	6	4	7	7	7	7	7	7	5	4	4	4	4	4	4	3	4	2	7	7	7	7	7	6	5
2	4	1	2	1	3	7	3	2	7	5	7	5	5	6	5	4	5	6	5	7	6	5	6	5	6	5	4	5	6	5	6	5	6	7	6	5	7	6	6	6	6	5	5	5	5	5	5	5	5
2	2	2	2	5	1	2	4	5	6	7	6	5	7	5	5	4	5	5	6	6	5	6	7	6	7	5	6	4	5	2	4	4	6	6	6	6	6	5	6	6	6	6	6	7	6	4	5	5	5
1	2	2	2	5	1	7	4	2	6	7	6	6	6	6	6	6	4	5	5	5	6	6	6	6	5	6	5	5	5	4	6	5	5	6	6	5	6	5	7	6	6	5	6	5	6	6	5	5	5
1	2	2	1	2	3	5	3	4	6	7	6	5	6	6	6	6	7	4	6	5	5	6	6	5	6	4	5	6	6	4	6	6	5	6	5	6	6	4	5	4	4	4	4	6	5	4	5	7	7
1	3	2	1	1	4	7	3	3	6	6	6	6	7	7	7	7	5	4	5	5	5	7	5	5	5	5	4	5	3	5	5	4	7	7	7	7	7	5	5	5	4	6	4	7	5	5	6	4	5
1	2	2	2	3	6	1	4	1	4	4	4	4	4	4	4	4	4	4	4	4	4	6	6	6	6	6	6	6	6	6	6	6	6	6	6	6	6	6	6	6	6	6	6	6	6	6	6	6	6
1	3	1	1	3	3	1	1	3	5	5	5	5	4	5	5	5	5	5	5	5	5	6	6	5	6	6	6	6	6	6	6	6	6	6	6	5	5	5	6	5	6	6	6	5	5	5	6	6	5
2	6	3	2	2	2	2	2	2	5	5	5	5	6	6	5	5	6	5	5	6	5	7	6	6	5	4	6	6	5	5	6	5	6	6	5	5	6	6	5	7	6	6	6	6	6	5	5	6	5
2	2	2	2	1	5	4	3	3	5	5	5	5	6	6	6	5	7	6	5	5	5	7	1	7	7	7	5	6	7	6	5	6	7	7	7	7	6	5	6	5	6	5	4	4	3	5	4	1	7
2	3	2	1	1	3	5	2	3	5	4	6	5	7	6	7	7	7	6	5	6	5	7	7	6	7	7	3	5	5	6	5	5	5	5	6	6	6	6	6	3	5	3	4	5	5	6	5	5	5
1	3	2	1	2	4	5	3	3	6	6	5	5	6	7	6	6	5	6	4	6	4	5	5	4	5	5	5	6	6	5	5	6	5	5	6	5	5	5	6	7	6	6	6	5	5	5	5	4	5
2	2	3	3	5	1	7	5	2	5	5	6	6	6	5	5	6	7	5	5	5	4	5	7	6	5	5	4	4	4	3	5	4	6	7	7	7	7	7	7	7	7	6	4	7	6	6	6	5	5
1	3	2	2	2	3	7	3	2	7	7	6	7	6	5	6	6	6	6	5	4	5	5	5	5	6	4	5	6	7	5	7	5	7	7	7	7	7	5	5	5	5	4	6	7	5	6	5	1	4
2	3	2	2	3	3	5	2	4	3	4	3	2	3	3	3	3	7	7	7	7	6	7	7	1	7	7	7	7	7	6	7	7	7	7	7	7	7	6	4	5	6	5	7	7	6	7	7	3	4
2	5	1	1	4	1	1	3	4	5	5	5	5	5	5	5	5	5	6	5	6	6	6	5	5	5	6	5	6	5	6	5	5	6	6	5	6	6	7	7	7	6	7	5	5	5	6	5	6	5
2	2	2	3	1	6	2	4	5	5	6	5	6	6	6	5	6	5	4	5	4	4	5	5	6	5	6	5	6	6	5	5	5	7	6	6	5	6	7	7	7	7	7	6	6	5	5	5	6	5
2	3	2	2	2	3	3	2	4	5	6	6	5	4	6	6	5	5	6	6	4	5	6	5	6	6	6	4	5	6	5	6	5	6	6	5	6	5	6	5	6	5	5	6	5	6	6	6	5	6
2	4	1	2	1	3	6	3	2	5	7	5	5	6	5	6	5	6	7	4	7	5	5	6	6	7	6	6	6	6	5	6	6	6	5	6	6	5	6	5	6	6	5	5	4	6	4	5	5	5
1	1	1	3	2	3	2	1	4	4	7	7	5	5	5	6	6	5	6	6	6	6	6	5	6	6	5	6	6	6	6	6	5	6	6	6	3	6	6	6	6	6	6	6	6	5	5	6	5	5
2	3	2	3	3	5	5	3	2	5	4	6	5	6	5	4	6	5	4	6	5	6	6	4	5	6	6	6	7	6	6	7	7	7	6	6	5	6	6	5	6	5	6	6	5	4	5	6	6	5
2	2	2	2	1	4	5	3	4	6	6	5	6	6	6	6	5	5	4	4	4	6	6	7	5	6	5	6	5	6	5	5	6	5	5	6	4	6	6	6	6	6	6	5	6	4	6	5	5	6
2	3	2	2	1	4	6	2	3	7	6	5	5	5	6	5	4	4	4	3	4	4	5	6	5	5	4	7	6	6	6	6	6	4	6	5	5	7	6	7	7	7	6	4	5	6	6	6	6	7
1	3	2	2	2	3	3	2	4	6	6	5	5	5	7	5	6	5	6	6	5	6	5	6	4	5	5	5	6	4	5	6	5	6	6	5	5	5	5	6	6	5	6	5	6	6	5	6	5	5
1	3	2	2	1	6	3	3	2	6	7	6	6	4	5	5	5	6	6	6	6	6	3	3	1	2	3	5	7	5	6	5	5	6	7	6	6	5	7	7	6	7	7	4	6	6	5	5	5	6
1	4	1	1	1	3	7	4	5	6	6	5	6	5	5	5	5	6	6	6	7	5	6	5	6	5	5	6	6	6	6	6	5	5	6	5	5	4	6	6	6	6	6	5	4	4	5	3	6	6
1	3	3	3	5	1	7	4	4	6	6	5	5	6	6	6	5	5	6	7	7	5	6	7	6	5	5	5	4	6	4	5	5	5	5	5	6	5	7	7	5	7	7	5	6	6	6	5	3	3
1	4	2	1	1	4	5	3	3	7	7	6	5	6	6	5	3	5	5	5	6	5	6	7	6	6	4	6	5	6	5	5	6	6	6	6	6	5	6	5	5	5	5	6	5	6	5	6	6	6
2	2	2	2	2	4	7	4	3	6	5	6	6	7	7	4	4	5	4	6	5	6	7	7	6	6	6	4	5	4	5	5	3	5	7	6	5	5	7	6	6	6	6	5	6	5	6	5	6	7
1	3	2	1	5	1	6	3	5	6	6	6	6	5	6	6	5	6	6	6	5	6	4	6	6	5	6	4	5	6	4	4	4	5	5	5	6	3	7	7	7	7	7	6	6	6	6	5	6	5
1	2	3	4	3	2	5	4	5	7	7	7	7	4	6	5	6	7	7	7	7	7	6	5	6	5	5	3	3	3	1	3	3	6	5	5	6	6	7	7	7	7	7	7	7	7	7	7	5	5
2	2	2	1	3	3	3	2	3	5	5	5	6	6	6	6	6	6	6	7	6	6	4	6	6	6	6	6	6	6	6	6	6	6	5	6	6	6	6	6	6	6	5	4	5	4	5	5	5	5
1	3	4	3	1	5	7	3	2	5	4	4	5	5	4	6	5	5	6	5	6	6	5	6	5	6	5	6	5	6	5	5	6	6	5	5	6	6	6	5	6	5	5	6	5	6	7	6	7	6
1	1	1	1	3	3	1	3	1	6	6	6	6	5	6	6	7	7	6	5	7	5	5	6	6	5	7	6	6	5	7	5	6	6	7	5	6	5	4	4	4	5	4	4	5	6	6	7	7	5
2	3	2	2	2	3	5	2	3	5	5	6	5	4	5	4	6	1	7	7	7	7	5	5	5	5	6	5	7	5	5	5	5	7	7	3	7	7	6	6	5	6	6	5	6	5	4	5	5	4
2	4	2	2	3	3	7	3	4	6	6	6	5	6	6	6	6	6	5	5	6	5	5	6	5	5	5	4	5	5	6	7	5	6	6	5	5	5	5	6	6	7	6	6	6	6	5	6	6	5
2	1	1	2	1	2	6	3	5	5	5	5	5	6	6	6	5	6	4	6	6	5	6	6	5	6	5	7	5	6	6	6	6	7	4	6	5	6	7	7	7	7	7	6	5	6	5	5	5	4
1	6	3	3	6	1	7	2	4	6	5	6	6	6	5	6	6	6	6	5	6	6	5	5	4	6	5	6	6	6	5	6	6	5	4	4	5	6	5	6	5	6	6	6	5	5	6	5	6	7
1	2	2	1	1	4	3	2	3	4	6	5	4	7	7	7	5	4	5	5	4	5	5	5	4	5	4	6	7	6	6	5	6	7	7	7	6	7	5	4	4	6	5	6	5	6	6	5	7	5
1	2	2	2	1	5	3	3	3	3	3	3	2	6	7	5	3	4	5	4	3	4	6	6	6	6	4	7	7	7	7	7	7	7	6	5	6	6	5	6	6	6	6	7	7	7	7	6	5	4
1	3	2	1	2	4	3	2	3	6	6	5	4	5	7	5	5	5	5	5	4	5	5	6	5	5	6	5	5	4	5	4	5	6	7	6	7	7	6	6	5	5	5	7	7	6	7	7	5	5
1	4	2	3	5	1	7	3	5	6	6	5	5	6	7	6	6	6	5	5	5	6	6	6	5	5	5	6	6	7	6	7	6	5	6	6	6	5	6	5	3	5	6	5	6	5	5	5	6	5
2	2	2	1	5	1	1	3	5	6	6	5	6	6	4	5	5	4	4	4	5	4	6	6	6	6	6	5	5	4	7	6	5	7	6	7	7	7	7	6	6	5	6	6	6	6	6	6	7	5
1	2	2	1	1	3	5	3	5	5	5	5	4	6	5	7	6	6	6	7	6	6	6	5	5	6	6	5	5	6	5	6	6	5	6	3	6	6	4	6	6	6	5	4	6	7	6	5	7	6
1	3	2	2	1	4	5	2	3	3	2	3	3	7	7	7	7	5	7	4	5	5	6	6	6	7	5	7	4	5	6	4	4	6	7	7	6	7	7	5	5	4	6	5	5	5	6	6	7	7
1	1	2	1	1	2	5	2	4	7	5	5	4	6	6	6	6	5	7	6	6	6	7	6	5	6	5	5	4	5	5	6	6	5	4	5	6	5	6	6	6	5	5	6	6	6	6	5	6	7
1	2	2	1	2	3	7	2	3	6	5	4	5	7	5	5	5	5	6	5	5	6	7	7	6	7	7	5	4	5	4	4	3	6	6	5	6	6	6	6	6	6	5	5	6	6	7	4	4	7
2	3	3	3	1	3	3	1	2	5	5	6	5	3	4	2	3	6	6	6	6	6	5	5	5	5	5	5	4	4	3	4	4	6	6	5	5	6	7	7	7	7	7	7	7	7	7	7	5	7
2	2	2	3	2	3	2	3	2	6	5	4	5	6	5	4	5	5	5	6	5	4	6	6	6	6	7	6	5	5	3	4	5	6	7	6	6	6	6	5	7	6	6	7	6	6	6	5	5	5
1	6	3	3	5	1	5	4	5	7	6	6	5	6	6	6	6	4	6	5	6	4	7	6	5	5	6	6	6	6	6	6	6	6	6	6	6	6	5	5	5	4	4	6	5	6	5	6	6	6
1	4	2	2	3	3	3	3	3	4	5	5	3	6	6	6	6	3	5	3	7	2	4	6	4	6	5	6	6	5	6	6	6	7	7	7	7	7	6	6	6	6	5	4	5	5	4	4	6	6
1	5	2	1	1	5	7	2	1	7	5	6	6	5	7	5	5	5	7	4	6	4	6	5	4	6	6	6	6	6	5	5	5	6	6	6	5	6	6	7	5	6	6	6	6	6	5	5	5	5
2	3	2	2	3	4	1	1	3	4	4	5	4	5	7	5	5	7	5	7	7	7	2	4	3	3	1	5	4	6	5	5	5	6	6	6	5	5	7	7	7	6	7	7	7	7	7	7	3	5
2	3	1	1	5	1	7	4	3	3	2	2	4	1	4	4	3	7	7	7	1	7	6	5	5	5	5	7	7	7	7	7	7	7	7	7	7	7	5	6	6	5	6	4	4	4	4	3	7	7
2	3	2	2	2	3	7	2	3	5	6	5	5	5	4	5	5	6	6	6	6	6	6	6	6	7	6	6	6	5	6	6	6	5	5	4	5	6	6	6	4	6	6	7	6	6	5	6	5	6
1	4	3	2	2	3	6	1	2	6	6	7	6	6	5	5	6	6	5	4	6	6	6	6	5	6	5	6	6	6	5	4	5	5	6	5	6	5	6	6	4	6	5	5	7	6	5	6	4	6
2	3	2	1	2	4	7	2	4	6	5	6	5	7	5	6	4	6	6	6	6	6	6	5	5	6	5	4	6	6	4	4	5	6	7	7	6	5	6	6	6	6	6	4	5	4	5	5	5	6
1	4	2	1	1	5	4	2	5	6	5	5	4	6	6	7	6	6	6	6	7	4	5	6	5	5	5	7	6	5	6	6	6	5	6	4	5	5	5	6	6	7	4	6	5	5	5	5	5	6
1	2	2	3	5	1	1	4	4	5	5	5	5	5	7	6	6	4	5	4	4	4	6	7	6	6	6	5	7	6	5	6	6	6	6	6	6	5	6	5	5	5	5	6	7	6	7	6	5	5
1	1	1	2	1	4	1	4	5	6	6	6	6	6	5	5	5	6	6	5	6	6	6	5	4	7	6	5	5	4	4	6	5	6	7	6	5	6	5	7	6	6	5	5	5	5	5	6	6	6
2	2	2	1	1	5	3	2	3	5	7	5	5	5	5	6	4	5	5	4	6	6	5	7	6	5	6	6	6	6	6	5	6	3	6	5	5	6	6	6	4	6	6	5	6	6	5	6	6	7
1	3	2	1	1	4	5	2	3	5	5	5	7	6	4	6	6	6	6	6	6	6	7	7	6	5	7	4	4	5	4	5	4	5	5	5	3	5	7	7	7	6	6	4	4	5	5	4	5	6
2	3	2	1	2	3	1	4	5	6	6	5	6	6	5	5	5	5	5	6	5	5	6	7	6	7	5	7	5	5	6	6	6	4	5	7	6	5	6	5	5	7	5	5	4	4	3	2	5	4
1	2	2	2	3	5	5	2	2	5	4	5	5	6	5	6	4	5	5	5	6	5	6	6	5	6	6	6	6	5	5	6	5	6	5	7	6	5	6	6	6	6	5	6	6	5	6	6	7	5
1	3	3	2	5	1	3	4	2	7	7	7	1	5	6	6	6	7	7	7	7	6	7	7	7	1	7	6	6	6	6	5	6	6	6	4	6	4	7	7	7	6	7	7	7	6	7	7	2	3
1	3	2	1	5	1	2	3	3	6	6	4	7	4	5	5	5	5	5	6	5	5	2	4	4	3	1	5	7	6	5	6	5	7	6	6	6	5	6	7	5	6	6	7	7	7	7	7	6	6
1	3	2	2	2	4	5	2	4	4	6	4	5	5	5	6	5	7	5	5	5	6	5	6	5	6	6	6	4	6	5	5	5	7	7	7	7	7	6	6	6	5	6	5	5	5	5	6	5	6
2	4	2	2	2	4	5	3	3	6	6	6	6	5	7	4	6	4	6	6	7	5	5	6	6	6	6	7	6	5	6	5	6	5	5	6	5	5	5	4	5	5	6	5	6	7	6	6	6	6
2	4	4	3	1	4	1	3	4	3	3	3	2	6	6	5	6	7	7	7	7	7	6	5	6	5	5	7	7	7	7	7	7	5	5	5	5	4	5	6	6	7	6	6	6	5	6	6	5	4
1	1	1	3	4	1	2	2	1	6	6	6	6	7	5	5	7	7	6	6	7	7	7	6	6	7	7	6	6	7	6	6	7	6	6	6	7	5	5	5	4	5	5	5	4	4	4	5	5	5
1	1	1	1	5	1	5	1	1	6	6	7	5	6	7	6	7	4	6	7	7	6	7	4	5	7	6	6	5	7	3	7	7	3	3	2	3	3	7	6	4	4	7	7	5	6	6	6	7	7
1	3	2	2	1	3	3	3	4	5	5	5	6	7	7	7	6	4	4	4	4	4	7	7	7	6	7	5	5	5	4	6	5	5	4	6	3	5	5	5	6	5	6	5	6	5	6	6	6	6
1	1	2	1	1	5	3	5	6	4	5	6	6	5	6	6	5	6	6	6	7	6	6	6	4	6	6	6	7	6	7	5	6	6	5	6	5	4	6	6	5	6	6	5	5	4	5	4	5	6
1	2	2	2	2	3	3	2	3	7	6	6	5	7	7	5	4	5	6	5	5	5	5	7	5	5	5	6	6	6	6	6	5	5	6	5	6	6	6	5	5	5	6	6	6	4	4	5	7	6
1	3	2	1	1	3	5	2	3	5	6	5	5	6	6	5	5	6	5	5	5	6	6	6	5	6	5	6	5	5	6	5	6	6	6	6	6	6	6	7	5	7	6	6	5	5	5	6	4	6
2	2	2	2	1	3	3	4	4	7	7	7	7	5	6	6	6	6	5	5	7	6	5	5	5	6	5	5	5	5	5	6	4	5	6	5	5	5	6	5	6	5	6	5	4	4	5	4	1	7
2	4	2	2	1	4	5	2	3	5	5	6	5	6	6	6	6	6	6	6	7	6	6	7	6	6	6	4	4	5	5	5	5	6	7	6	6	5	6	6	6	6	6	5	4	5	5	5	6	5
1	1	1	3	3	2	7	4	2	6	6	5	6	6	6	5	4	6	6	6	6	6	6	6	6	6	6	5	5	5	5	5	5	4	6	6	6	6	6	7	6	6	6	5	5	6	5	5	6	5
1	2	3	2	2	5	4	3	4	5	6	4	4	7	7	6	7	5	7	5	5	5	6	7	6	5	5	4	5	2	4	4	4	7	7	7	6	6	7	7	6	6	5	4	5	6	4	3	5	6
2	3	2	2	1	3	5	2	3	4	5	5	6	6	5	6	6	6	6	5	5	4	4	5	4	6	6	4	5	6	4	6	5	7	7	7	7	7	6	6	5	4	5	5	5	5	5	5	6	6
2	6	1	1	4	1	5	1	1	5	6	6	5	6	5	4	5	6	6	4	6	6	6	6	6	5	5	5	5	6	3	6	5	6	6	5	7	5	5	6	6	6	6	5	6	6	6	6	6	7
2	4	4	3	3	2	4	3	1	6	6	6	6	5	6	6	5	5	6	6	6	6	4	5	6	5	5	6	6	6	6	5	4	6	7	6	6	5	5	6	4	5	5	5	6	5	5	6	6	6
2	3	2	2	2	4	3	2	3	6	6	5	5	6	5	5	6	6	5	6	6	5	5	5	5	6	5	5	6	4	6	3	6	6	7	6	6	6	6	5	7	6	5	6	5	6	4	6	5	6
1	3	2	2	3	5	3	3	2	7	7	6	7	5	6	4	5	4	5	5	4	6	3	5	4	6	5	6	5	5	5	5	6	7	7	7	7	7	7	7	7	7	1	5	5	5	7	5	5	5
2	3	2	1	1	4	5	4	3	5	6	6	6	6	6	7	6	5	7	5	5	5	4	5	5	5	6	5	6	5	5	7	3	6	7	6	6	7	7	7	7	1	7	6	6	5	6	5	4	4
2	4	3	3	2	3	7	5	1	6	6	6	6	5	7	6	5	5	6	4	5	4	5	5	4	5	6	5	7	6	6	6	6	6	5	6	5	5	5	5	6	6	6	7	6	6	6	4	6	6
1	3	2	1	2	4	3	2	3	1	7	7	7	5	6	6	6	6	6	6	6	6	5	6	5	5	4	6	5	6	5	6	6	4	4	6	6	6	7	7	6	7	7	4	4	5	6	5	7	5
2	2	2	1	1	3	7	2	5	6	6	5	6	5	6	6	6	6	6	6	5	5	6	6	5	6	5	7	5	5	5	4	4	5	6	6	6	6	6	7	5	6	6	7	6	5	4	5	7	7
2	3	2	1	2	5	3	2	3	6	5	5	6	5	5	5	6	7	7	7	7	7	6	6	6	6	6	5	4	4	4	4	4	4	5	4	5	6	6	6	6	5	4	5	6	7	7	5	5	7
1	2	1	3	1	4	5	2	1	4	5	5	5	4	1	7	7	7	6	6	6	5	6	6	6	6	7	7	7	4	7	6	5	7	7	7	7	7	6	7	6	6	5	4	4	4	4	4	6	6
2	3	2	2	1	6	5	1	1	7	7	7	7	7	7	7	7	7	7	7	7	5	7	6	6	7	7	7	7	7	7	3	2	7	7	7	7	7	7	7	7	7	3	5	4	4	1	3	5	5
2	3	3	3	3	4	6	4	1	5	6	6	6	7	7	1	7	5	6	6	6	6	2	3	2	3	2	6	6	6	6	7	6	6	5	5	7	6	6	6	6	6	5	7	7	7	6	7	6	6
1	3	1	2	4	1	3	2	5	6	5	5	5	5	6	5	6	4	5	3	4	4	4	5	5	6	5	6	7	5	6	6	6	7	7	7	6	7	7	7	5	7	6	5	5	5	5	4	6	5
2	3	2	2	1	5	5	3	3	6	6	6	6	6	6	6	5	7	7	7	1	7	6	7	4	5	5	4	5	5	5	5	4	7	7	7	6	7	6	6	5	6	5	4	4	4	4	5	7	7
2	4	2	2	2	3	3	3	2	5	5	5	6	4	4	5	4	7	7	7	7	6	7	1	7	7	7	7	7	7	6	7	3	4	5	4	4	4	6	7	7	7	6	5	7	6	6	5	4	5
1	2	2	1	3	3	7	2	5	7	6	7	5	6	7	5	4	6	5	5	6	5	5	6	5	6	5	5	5	4	6	6	6	5	6	5	5	4	7	7	6	7	7	5	5	6	6	6	6	7
1	2	2	3	3	5	5	3	4	5	6	6	4	5	7	5	5	6	5	7	6	6	6	6	6	6	6	7	6	6	6	6	4	6	6	6	6	6	5	5	6	7	5	6	4	4	5	5	7	6
2	3	2	2	1	2	4	3	3	5	7	7	5	6	6	6	6	4	5	4	6	5	1	1	1	7	2	6	6	5	5	6	5	1	7	7	7	7	6	5	6	5	6	6	5	5	6	6	7	7
1	4	2	2	3	4	5	3	3	6	6	6	5	5	5	5	6	7	6	4	7	5	6	6	5	5	5	6	6	6	6	7	6	5	6	5	6	6	4	5	5	5	5	5	7	4	5	6	6	6
2	4	2	2	4	2	6	4	2	5	5	5	5	5	6	5	5	5	5	5	5	6	6	6	6	6	6	6	6	6	6	6	6	4	4	4	5	5	6	6	6	5	5	6	6	7	6	6	6	6
2	4	2	2	1	4	3	2	2	7	6	6	7	5	7	2	6	5	5	6	6	7	4	4	3	4	1	5	5	7	7	6	5	4	7	5	7	7	7	7	4	7	5	6	7	7	5	6	5	4
2	5	2	1	1	3	7	2	1	1	4	4	5	1	3	5	5	5	7	6	6	6	5	7	5	5	7	7	6	7	6	7	6	5	6	7	7	6	6	6	7	5	6	7	6	6	6	7	6	5
2	3	2	2	5	1	5	4	4	5	5	7	7	6	6	5	6	7	7	7	7	7	5	4	4	5	4	4	6	5	6	5	5	5	6	6	6	5	5	5	5	5	5	6	5	6	6	6	7	7
2	3	2	1	1	4	3	3	3	5	5	5	5	5	6	6	4	4	5	5	5	6	6	6	7	6	5	7	7	7	7	7	7	7	7	6	7	7	6	6	6	4	4	6	7	7	7	6	3	3
1	2	2	1	3	3	4	2	3	5	5	5	4	7	7	7	7	6	4	6	5	5	5	5	6	6	5	7	7	6	7	6	7	7	6	7	7	7	7	7	4	7	6	4	4	3	3	3	7	1
1	1	1	2	4	1	4	2	5	5	6	5	5	5	5	4	5	6	6	6	5	5	4	5	4	4	4	7	7	7	7	7	6	6	7	6	7	7	5	6	5	6	5	4	5	5	5	5	6	6
1	3	2	1	1	3	3	3	3	6	6	5	5	5	5	5	5	5	5	6	5	5	5	6	6	6	6	5	6	6	6	6	5	6	6	6	6	5	6	5	6	6	6	5	6	6	6	5	6	5
1	4	2	1	5	1	7	2	1	5	4	5	6	6	6	6	6	6	6	5	5	5	6	6	5	7	5	4	4	4	4	4	4	5	7	5	7	5	5	6	6	7	5	6	6	6	5	6	7	6
1	2	2	1	3	3	5	3	4	6	6	6	3	6	5	5	5	6	7	6	5	5	6	7	6	6	6	6	6	6	5	6	5	5	6	4	5	6	6	6	6	6	6	5	6	6	6	6	6	5
2	2	1	4	3	5	3	4	3	3	4	5	4	4	5	5	4	4	5	7	4	5	5	4	4	5	6	6	5	4	7	5	6	7	5	7	7	6	7	7	6	7	6	5	6	7	7	6	6	5
2	1	1	1	5	1	1	1	1	7	6	6	6	5	7	2	6	5	5	7	7	6	7	5	6	6	6	6	5	6	4	5	7	6	6	7	7	7	6	5	5	6	6	7	6	7	7	7	3	6
1	6	4	2	6	1	8	4	2	3	3	4	2	6	7	6	7	5	4	4	4	4	5	4	4	6	3	7	7	7	7	7	7	4	6	4	5	4	7	7	7	7	7	6	5	6	5	6	7	7
1	2	2	3	3	5	5	4	2	6	7	7	7	6	7	7	6	4	6	4	5	4	4	4	5	3	4	7	6	6	6	5	6	6	5	6	6	5	5	4	4	7	4	7	2	7	7	7	7	7
2	4	2	3	2	4	2	4	3	6	7	5	6	5	4	4	5	5	6	6	6	6	7	6	5	6	6	6	5	5	5	6	5	5	5	5	6	5	6	6	6	6	7	6	6	6	6	5	5	6
2	2	2	2	3	5	6	5	6	6	6	5	4	6	5	6	6	6	6	4	5	5	7	7	7	6	7	6	6	5	6	4	5	6	7	7	6	5	5	5	6	6	6	7	6	6	6	4	4	5
1	4	2	2	2	4	7	2	3	6	6	6	5	6	7	5	6	6	6	7	6	5	6	6	6	6	5	6	6	6	6	7	5	6	6	5	4	5	4	5	6	6	5	5	5	5	6	6	7	5
2	3	2	1	2	3	3	2	3	6	6	5	5	5	6	6	5	5	6	6	5	6	6	6	7	6	6	5	6	5	6	6	5	7	5	5	5	6	6	6	6	5	6	5	5	5	6	4	7	5
1	3	2	2	2	4	5	2	3	5	5	5	5	5	5	5	6	7	6	6	5	6	6	6	6	7	6	6	5	5	5	6	5	5	4	3	6	6	7	7	7	7	7	5	6	5	6	6	6	6
1	3	2	1	1	4	5	2	3	7	5	7	3	7	6	6	6	4	6	5	5	6	6	5	5	5	5	5	6	5	6	5	5	7	7	7	7	7	7	7	7	7	7	4	5	5	4	4	6	7
1	2	2	1	1	5	4	2	5	5	6	6	5	6	6	6	6	5	7	5	6	6	6	6	6	6	5	4	5	6	5	5	6	6	6	6	6	4	5	6	7	6	6	6	7	5	5	5	6	6
1	1	1	2	4	1	1	1	4	5	5	6	6	6	5	5	6	6	5	5	7	5	6	7	5	6	5	5	6	6	7	6	5	6	7	6	6	5	6	6	5	6	6	6	6	5	7	6	5	6
2	4	1	1	4	3	3	1	1	4	4	4	4	4	4	4	4	4	4	4	4	4	5	5	5	5	5	5	5	5	5	5	5	5	5	5	5	5	7	7	7	7	7	7	7	7	7	7	7	7
2	2	2	2	3	3	2	1	1	6	6	6	6	6	6	6	6	6	6	6	6	6	6	6	6	6	6	6	6	6	6	6	6	6	6	6	6	6	6	6	6	6	6	6	6	6	5	5	5	5
2	2	1	1	1	3	3	1	1	6	5	5	7	5	5	6	4	5	5	5	6	6	5	6	6	5	5	5	6	5	6	5	5	6	5	7	7	4	5	7	6	6	5	7	3	6	7	7	7	4
2	3	2	1	2	3	7	2	3	6	6	7	5	6	6	6	6	4	4	6	6	6	7	5	6	6	5	6	7	6	6	5	6	1	7	7	7	7	6	7	6	6	6	7	7	6	7	7	2	3
2	4	2	2	1	4	4	2	5	5	6	5	5	6	7	6	4	6	6	6	5	6	6	6	5	7	6	4	5	6	6	7	5	6	6	6	6	5	6	5	5	6	6	6	6	7	6	4	4	7
1	2	2	2	1	3	7	3	3	5	6	6	5	5	6	5	6	6	6	6	7	5	6	6	4	6	6	5	6	4	6	5	5	6	6	6	6	6	5	7	5	6	6	6	7	7	6	5	6	6
1	2	2	1	2	3	5	2	4	7	7	7	7	6	6	6	5	7	7	7	7	6	6	7	5	5	6	7	7	7	7	7	6	5	5	5	5	6	5	7	6	6	5	4	4	4	4	4	4	5
1	3	2	2	1	4	7	3	4	6	6	6	6	7	5	6	6	5	6	5	4	5	5	5	5	5	5	6	6	6	6	6	6	6	7	6	7	5	5	7	6	5	5	6	6	6	6	5	5	6
1	2	1	2	3	6	5	1	1	5	6	6	6	4	6	4	4	6	6	6	6	6	7	5	6	5	7	6	7	6	7	7	7	6	6	6	6	6	6	7	6	6	6	5	6	5	5	6	5	5
1	1	1	4	5	1	7	1	1	6	6	5	7	7	6	6	7	6	5	6	6	5	5	5	6	5	6	5	6	5	6	5	6	6	5	7	6	5	7	6	6	5	6	5	7	6	5	7	5	7
2	4	4	1	6	2	4	1	1	7	7	7	7	7	7	7	7	4	4	3	3	3	7	7	4	4	5	7	7	7	7	7	7	7	7	7	7	7	7	5	4	7	7	7	4	7	5	5	4	5
1	2	2	3	2	3	7	2	6	6	6	6	5	5	6	5	5	7	6	6	6	6	5	7	6	5	6	6	6	5	5	5	4	6	7	6	7	7	6	6	4	6	6	5	5	5	6	5	6	6
1	3	2	2	1	4	5	2	3	6	5	6	5	5	6	6	5	7	7	7	7	6	6	6	6	6	6	5	7	6	5	6	6	5	6	6	5	6	5	7	5	6	5	5	5	6	6	6	5	5
1	2	2	1	2	4	2	4	3	6	5	5	4	4	6	5	5	6	7	6	6	6	6	6	6	6	6	5	6	7	5	6	5	6	6	6	6	4	6	6	5	6	6	6	6	6	7	5	5	6
1	5	1	2	2	4	7	2	2	6	5	6	5	5	7	4	5	5	5	5	5	5	5	5	5	6	5	6	6	7	7	7	7	7	7	7	7	7	4	4	4	6	4	7	6	5	7	5	6	7
2	3	2	4	1	6	7	3	1	7	7	7	7	6	6	7	6	2	6	3	6	6	7	5	6	6	7	5	7	6	7	5	6	7	5	5	5	5	6	5	6	5	4	3	5	6	3	6	5	5
2	4	1	1	1	3	2	1	1	7	7	7	7	5	6	5	6	6	5	6	5	5	7	7	7	7	1	6	6	5	4	6	3	7	7	7	7	7	5	6	6	7	7	6	5	6	4	4	7	7
2	3	2	1	5	1	6	3	4	5	5	6	5	6	7	7	5	5	6	4	6	6	5	6	6	6	5	5	6	5	6	6	6	6	6	6	6	5	6	6	4	7	6	6	5	6	6	5	6	6
1	3	2	1	5	1	6	2	5	5	5	6	5	7	5	5	5	6	4	4	6	4	6	6	3	6	6	6	7	6	6	6	5	6	6	6	6	6	6	6	5	6	6	5	5	5	5	5	6	6
1	3	2	1	2	4	5	2	3	6	7	6	6	5	5	5	6	6	6	7	6	6	5	6	5	7	5	6	7	6	5	6	4	6	6	6	6	5	6	6	6	6	6	5	6	5	5	5	6	5
1	3	2	1	1	3	5	2	3	6	6	6	6	5	6	6	6	5	4	4	5	7	7	7	7	7	6	4	5	3	5	4	4	6	5	6	5	6	6	6	5	5	5	5	6	5	7	6	7	5
1	3	2	4	3	2	1	2	1	6	6	6	6	6	6	6	6	5	6	5	5	5	6	5	5	5	6	6	6	6	6	6	6	6	6	6	6	6	6	6	6	6	6	6	6	6	6	6	6	5
1	2	2	2	2	3	4	2	4	5	6	5	6	6	6	6	5	5	6	6	7	6	4	5	6	6	6	5	4	5	5	5	5	7	7	7	7	7	7	7	7	7	7	6	6	5	5	6	5	6
2	3	2	2	2	3	3	2	3	5	6	4	6	6	5	5	5	5	6	4	6	5	4	4	5	6	4	7	7	7	7	7	7	6	7	7	7	7	6	6	6	5	5	6	6	6	4	6	6	5
1	3	4	3	6	1	3	2	6	4	5	4	4	3	4	3	2	6	7	7	7	7	6	6	6	6	6	7	7	7	7	7	6	7	7	7	7	7	4	5	6	5	6	4	5	4	4	4	4	6
1	3	1	2	2	5	1	1	4	7	7	7	6	1	7	7	7	4	5	3	4	3	7	6	6	6	5	5	7	3	6	4	6	4	5	5	6	5	6	5	6	5	5	7	7	7	7	6	6	7
1	1	1	1	5	1	2	4	3	6	5	7	6	6	6	4	6	7	7	6	7	7	6	6	6	7	6	7	7	7	7	1	7	7	7	7	7	7	4	4	4	5	5	5	4	4	5	5	4	5
2	3	2	2	3	3	5	2	4	5	7	5	5	5	6	5	6	6	7	5	4	5	6	7	6	6	6	5	6	5	5	6	5	5	6	6	6	6	7	7	7	7	7	5	5	5	5	5	4	5
1	4	2	2	2	4	5	3	5	6	5	6	5	6	7	6	5	6	6	6	6	5	5	5	5	6	5	7	7	7	6	7	6	4	5	6	6	6	6	6	6	5	6	5	7	6	6	6	6	5
2	3	3	2	3	4	2	1	4	6	5	5	6	5	6	4	4	6	5	4	6	6	7	7	1	7	7	7	7	7	7	7	7	4	6	5	7	5	5	7	7	5	5	7	7	7	7	6	5	5
2	4	1	2	3	3	2	1	3	6	5	5	5	6	6	6	6	7	5	6	7	6	7	7	1	7	7	5	6	5	5	6	6	5	6	5	6	6	4	6	5	5	6	7	7	7	7	6	6	6
1	3	2	1	3	4	7	2	5	5	5	6	5	5	6	5	5	5	6	6	6	6	5	6	6	7	5	5	6	5	5	5	5	7	7	7	6	7	7	7	7	7	7	4	5	4	5	5	6	6
1	3	2	1	1	3	3	2	3	5	7	5	6	5	5	5	5	7	5	6	5	6	4	6	5	6	6	4	6	6	6	5	5	7	7	7	7	6	7	7	7	7	5	4	5	5	6	5	7	6
2	3	2	1	2	3	5	2	3	6	6	5	6	6	6	5	6	6	6	5	6	4	6	6	6	6	5	7	7	1	7	7	7	6	5	5	6	3	5	4	5	4	4	6	6	6	6	6	7	7
2	2	2	3	1	6	5	1	1	6	6	6	6	7	7	7	7	5	5	5	5	4	7	7	7	7	7	7	7	7	7	7	7	7	7	7	7	7	6	6	6	6	6	6	6	6	6	6	5	5
1	3	2	1	1	4	3	2	3	5	5	6	4	5	7	5	6	5	5	6	5	4	6	5	6	6	6	5	7	6	6	5	6	7	7	6	7	6	6	5	5	6	5	4	6	6	6	6	7	7
2	4	2	1	1	4	1	3	4	7	6	5	6	6	6	5	7	6	6	6	6	6	6	5	6	7	4	5	6	7	6	6	6	6	6	6	5	5	7	5	5	6	5	6	7	5	5	5	7	7
2	3	3	1	3	3	3	4	2	5	7	5	5	5	4	5	5	5	6	6	6	6	5	5	6	6	6	6	6	6	5	7	6	6	7	6	6	6	6	6	5	6	6	5	6	5	6	5	5	5
2	3	2	2	1	4	3	2	4	7	5	6	6	6	5	5	4	4	5	5	4	4	6	6	3	6	6	6	6	6	6	6	6	6	5	6	5	5	7	7	7	7	6	6	7	6	7	6	2	6
1	3	2	2	2	5	5	2	3	5	6	5	5	3	6	6	5	7	7	7	7	7	5	5	4	5	6	7	7	7	7	7	7	6	6	5	6	6	5	5	6	6	6	6	5	6	5	6	6	5
1	3	2	2	1	4	5	2	3	6	6	5	6	3	3	2	3	6	7	7	7	6	7	7	7	7	1	7	7	7	7	7	6	7	7	7	7	7	7	6	6	5	6	3	2	2	3	3	6	6
1	3	2	2	2	4	4	2	5	5	5	5	4	6	6	6	5	5	5	5	6	5	6	6	6	7	6	3	6	4	4	5	4	6	6	6	5	5	6	6	6	6	6	7	7	7	7	7	7	7
1	3	2	2	5	1	1	3	4	7	6	5	6	6	5	6	6	5	6	6	7	6	1	7	7	7	7	5	6	6	6	6	6	6	6	5	5	6	7	7	2	7	7	6	6	5	6	5	4	5
1	3	2	1	5	1	4	3	5	5	6	6	5	5	5	5	4	7	7	6	7	7	7	7	7	1	7	7	7	7	7	7	6	6	5	6	5	6	6	7	5	6	6	5	4	3	5	4	6	6
1	3	2	1	2	4	5	2	2	3	4	5	4	5	6	4	4	5	5	5	6	4	7	5	6	6	6	6	6	7	7	6	5	7	7	7	7	7	6	7	6	6	6	6	5	5	5	4	7	1
2	3	2	2	2	5	3	2	4	7	6	6	6	4	4	4	5	6	6	5	6	6	6	7	7	7	7	6	7	6	5	6	5	6	6	6	6	6	7	7	7	7	7	7	7	7	7	6	3	4
2	1	1	2	4	1	5	2	5	5	5	5	6	6	6	7	6	4	5	5	6	6	6	7	5	5	6	6	6	6	6	6	6	6	6	6	6	5	7	7	6	6	6	6	7	6	6	6	5	5
1	4	2	1	3	3	6	4	2	6	6	5	6	6	6	6	6	7	7	7	7	7	5	5	5	6	5	6	7	5	6	6	5	6	7	7	7	7	7	7	7	7	7	5	6	6	5	6	4	4
2	3	2	1	2	4	3	2	3	3	3	3	3	6	6	5	5	7	7	7	7	7	7	7	1	7	7	7	5	6	6	7	6	6	6	5	6	6	6	5	6	6	6	7	7	7	7	5	6	6
2	3	2	1	2	3	7	2	4	7	7	7	7	5	5	5	4	7	7	7	7	6	7	7	7	1	7	4	6	4	5	6	4	6	7	3	5	6	7	7	7	7	7	5	6	6	5	5	7	5
1	3	2	2	5	1	3	4	5	7	6	5	5	5	5	6	6	7	1	7	7	7	7	7	7	6	7	5	7	6	6	7	6	6	7	7	7	6	5	4	4	4	4	6	7	6	5	5	5	6
2	4	2	2	5	1	2	3	3	6	6	6	6	6	7	7	7	7	7	7	7	6	1	7	7	7	7	6	7	5	5	6	5	6	6	6	5	6	4	5	5	5	6	5	5	6	5	5	7	7
1	2	1	1	5	3	4	2	1	6	7	5	7	5	6	5	6	5	7	6	6	5	5	6	6	5	6	7	6	6	7	6	6	5	6	7	6	5	6	6	5	6	5	6	6	5	5	7	6	7
2	3	2	2	2	3	7	2	4	7	7	7	7	5	6	6	5	7	7	7	7	5	1	2	2	1	2	4	6	5	5	5	4	7	7	7	7	5	1	7	7	7	7	7	7	6	7	7	7	7
1	2	2	2	2	5	7	3	3	6	6	5	6	6	6	6	5	6	6	6	6	6	5	5	5	6	5	6	7	4	5	6	6	7	7	7	7	7	7	7	7	7	7	5	6	5	6	6	5	7
1	3	3	3	3	5	3	4	6	7	1	7	7	7	7	7	6	7	7	7	7	6	7	7	7	7	1	5	7	6	6	6	5	7	7	7	6	6	7	3	7	7	7	3	4	3	2	2	7	7
1	3	2	4	2	3	1	2	1	5	5	5	6	6	6	6	6	6	6	6	6	6	6	6	6	6	7	6	6	6	6	6	6	6	6	6	7	6	6	6	6	6	6	6	6	6	6	6	6	6
2	2	2	1	2	3	4	2	4	4	7	5	5	4	4	4	4	5	6	6	6	6	7	6	6	6	6	7	7	7	7	7	7	5	7	7	7	7	6	5	6	7	5	5	6	5	6	6	6	7
2	3	2	1	2	3	5	2	3	5	7	5	6	7	6	5	6	6	6	4	6	7	6	7	6	6	5	7	7	7	7	7	7	7	1	7	7	7	6	7	6	6	6	3	5	4	5	3	6	5
2	3	2	1	1	4	3	4	4	6	5	6	5	7	7	1	7	5	5	6	5	5	5	4	7	6	6	6	7	7	7	7	7	7	7	7	7	7	6	7	7	7	7	6	7	6	6	5	4	5
2	5	2	4	2	1	1	1	1	7	7	7	7	7	5	5	6	7	7	7	5	5	6	6	7	7	7	5	7	4	7	6	5	5	6	7	6	5	5	7	6	7	6	7	5	5	5	4	5	5
1	5	2	1	1	1	8	1	1	5	5	6	5	6	6	6	6	6	6	6	6	6	6	6	6	6	6	6	6	6	6	6	6	6	6	6	6	6	6	6	6	6	6	6	6	6	6	6	6	6
2	3	1	4	5	1	6	1	4	5	5	5	6	7	7	7	7	7	7	6	7	7	4	4	5	4	4	5	6	6	6	6	6	5	6	5	6	6	5	5	6	5	6	6	6	7	6	6	6	7
1	3	2	1	2	4	5	2	3	6	7	6	5	6	5	5	5	7	7	6	7	7	5	6	6	6	6	7	7	7	7	7	7	5	6	6	5	4	5	6	6	7	5	6	6	4	6	5	6	6
1	3	2	2	1	3	5	2	5	7	7	7	7	6	6	6	5	5	6	4	6	5	7	7	7	1	7	6	6	6	4	6	5	6	6	6	6	6	6	5	6	7	6	7	7	7	7	7	6	5
2	4	2	2	2	2	2	4	2	6	6	6	6	6	6	6	6	6	6	6	6	6	6	6	6	6	5	6	6	6	6	6	6	6	6	6	6	6	6	6	6	6	6	5	6	6	6	6	6	6
1	3	1	4	2	2	8	1	3	5	6	5	6	6	6	6	6	6	6	6	6	6	6	6	6	6	6	6	6	6	6	6	6	6	6	6	6	6	6	6	6	6	6	6	6	6	6	6	6	6
1	3	2	1	1	5	3	4	5	6	6	5	5	7	5	6	4	5	5	5	4	5	6	6	5	5	7	7	7	7	7	7	6	7	7	6	7	7	6	5	6	6	5	5	6	4	4	5	7	7
1	3	2	2	2	3	4	3	4	7	7	7	7	7	7	7	7	6	5	7	4	5	5	4	3	4	4	6	5	6	6	6	5	6	6	6	6	5	5	5	5	5	5	7	7	7	7	7	6	7
1	3	3	1	3	3	3	1	3	5	5	5	6	6	6	6	6	6	6	6	6	6	6	6	6	6	7	6	6	6	6	6	6	7	6	6	6	6	6	6	6	6	6	6	6	6	6	6	6	6
2	3	2	1	2	3	5	3	4	7	7	7	7	7	6	5	6	6	6	5	6	5	3	4	3	3	2	6	6	5	5	7	6	7	7	7	7	7	7	7	7	7	7	7	7	7	7	7	6	5
1	3	1	2	3	3	5	3	4	5	5	5	6	6	6	7	6	7	7	7	7	7	6	7	6	6	6	4	5	5	5	4	5	6	6	6	5	6	7	7	6	6	6	6	6	5	5	5	5	6
1	3	2	1	1	3	7	2	3	6	5	5	5	5	6	6	6	5	4	5	4	4	7	7	6	7	7	6	5	5	5	5	4	6	6	6	6	6	4	7	7	6	7	6	7	6	6	6	7	7
1	3	2	2	2	3	6	4	3	7	7	7	7	6	5	4	6	7	7	7	7	7	4	4	4	4	4	7	7	5	7	6	7	6	7	7	7	7	3	5	4	5	4	7	3	7	7	7	6	6
1	1	1	4	2	1	8	2	1	7	7	7	7	7	7	7	7	7	7	7	7	7	7	7	7	7	7	7	7	7	7	7	7	5	5	6	5	5	5	5	5	5	5	6	6	6	6	6	5	5
2	2	1	1	1	3	3	3	2	6	7	6	7	5	5	6	6	6	6	7	7	6	5	5	6	6	6	6	7	7	7	6	6	5	5	6	5	5	5	5	6	6	5	5	6	6	6	6	6	7
1	5	2	4	1	6	1	2	1	6	6	6	6	6	6	6	6	6	6	6	6	6	6	6	6	6	6	6	6	6	6	6	6	6	6	6	6	6	6	6	6	6	6	6	6	6	6	6	6	6
1	2	2	4	2	3	4	2	2	6	5	6	7	5	5	6	6	7	7	5	6	7	6	6	6	5	4	7	7	5	6	5	5	7	5	5	6	6	7	6	5	6	6	6	5	7	5	6	6	7
1	3	2	2	2	3	5	2	3	4	2	3	3	6	5	6	5	7	7	7	7	6	7	7	6	7	6	6	5	5	6	5	5	7	7	7	7	7	6	6	5	6	5	4	6	6	5	7	7	7
1	3	2	4	1	4	5	1	1	5	5	5	5	6	6	6	6	6	6	6	6	6	5	5	5	5	5	6	6	6	6	6	6	6	6	6	6	6	6	6	6	6	6	6	6	6	6	6	6	6
1	3	1	3	3	6	5	5	3	3	2	3	3	6	7	6	6	7	7	6	7	7	7	7	7	7	1	7	7	7	7	7	7	7	7	6	7	7	6	6	6	5	4	7	7	7	7	7	6	7
2	4	2	1	1	3	3	2	1	6	6	6	6	7	7	7	7	5	5	5	5	5	7	7	5	5	7	6	6	7	7	6	6	7	7	7	7	7	6	6	6	6	6	6	6	6	6	6	5	5
1	2	2	1	1	3	3	2	3	6	5	5	6	7	1	7	7	5	3	3	4	3	6	6	7	7	5	7	7	7	7	7	7	7	7	7	7	7	6	5	6	6	6	7	7	7	7	7	7	7
2	3	3	1	5	1	2	2	3	7	7	7	6	6	5	5	5	7	6	6	6	6	7	7	6	7	6	7	7	7	1	7	7	6	5	6	6	5	7	7	6	7	6	7	7	6	7	6	6	5
2	2	2	4	1	2	3	3	1	6	7	7	7	6	7	7	7	6	7	7	7	7	6	6	6	6	6	5	5	6	6	6	6	6	7	7	6	6	6	6	7	7	6	6	6	5	6	6	5	6
2	2	1	2	1	2	2	1	2	7	7	7	7	6	6	6	6	6	6	6	6	6	6	6	6	6	6	6	6	6	6	6	6	6	6	6	6	6	6	6	6	6	6	6	6	6	6	6	6	6
2	3	2	1	2	4	5	3	4	7	7	7	6	5	5	4	3	7	6	6	6	6	5	4	5	6	5	7	7	7	7	7	7	6	5	5	7	5	7	7	6	7	6	7	7	7	7	7	7	7
2	2	1	3	4	1	2	2	1	7	7	7	7	7	6	6	6	2	5	2	2	2	7	7	4	5	7	7	6	7	7	7	7	7	7	7	7	7	7	7	7	7	7	6	6	5	6	5	6	6
2	3	2	1	1	4	3	2	3	6	6	6	6	7	7	7	6	5	6	6	3	4	6	6	6	6	6	6	6	6	4	7	6	5	7	6	6	6	5	6	6	7	6	7	7	7	7	6	4	5
2	1	1	2	4	1	5	2	1	7	7	7	7	7	7	7	7	7	6	5	6	6	6	6	4	4	7	7	7	6	7	5	5	7	5	6	5	5	6	7	7	7	6	7	7	6	4	5	4	5
1	2	1	2	1	3	5	1	1	7	6	5	6	7	6	5	6	7	6	5	6	7	7	6	5	6	7	7	6	5	6	7	6	5	6	7	6	5	6	7	6	5	6	7	6	5	6	7	7	6
2	3	2	1	2	4	5	2	3	7	7	1	7	6	7	7	7	7	7	7	7	7	6	7	7	7	7	3	3	2	3	3	2	7	7	7	7	7	5	7	6	6	6	7	7	7	7	7	7	7
1	1	1	1	1	3	3	3	3	6	5	6	7	5	6	7	6	7	6	6	7	6	7	6	6	7	6	6	7	7	6	5	6	6	7	5	6	6	7	6	5	6	6	7	5	5	6	6	7	6
1	3	3	3	4	4	3	3	3	6	5	6	5	6	6	6	6	6	5	6	5	6	6	7	6	6	6	6	6	6	7	6	7	6	7	7	6	6	6	6	7	7	5	6	7	7	6	7	6	6
2	3	3	2	2	5	6	2	6	6	6	6	6	6	6	6	6	6	6	6	5	5	5	5	5	5	5	7	7	7	7	7	6	6	4	5	6	6	7	7	7	7	7	7	6	6	7	5	6	5
1	1	1	1	1	6	8	5	5	7	7	7	7	7	7	7	7	7	7	7	7	7	7	7	7	7	7	7	7	7	7	7	7	7	7	7	7	7	7	7	7	7	7	7	7	7	7	7	7	7
2	2	2	4	1	1	4	1	1	7	7	7	7	7	7	7	7	6	6	6	6	6	6	6	6	6	6	5	6	6	6	6	6	5	5	5	5	5	6	6	6	6	6	7	7	7	7	7	7	7
2	3	2	2	2	3	6	2	1	6	7	6	6	6	7	6	6	7	6	7	6	6	7	6	6	6	5	6	6	6	5	6	6	6	5	6	7	6	7	6	6	6	6	7	6	7	6	6	7	6
2	3	2	1	1	4	5	2	1	7	7	7	7	7	7	7	7	4	4	4	4	4	7	7	4	7	7	7	7	7	7	7	7	7	7	7	7	7	7	7	7	7	7	4	4	4	4	4	4	4
2	3	2	2	1	4	8	2	1	1	7	7	7	7	7	7	7	7	7	7	7	3	2	6	3	7	7	5	7	7	7	7	5	7	7	7	7	7	4	7	7	3	7	1	7	7	7	7	7	7
2	2	1	2	1	3	3	2	1	5	6	6	7	6	6	6	7	6	6	7	7	7	5	5	6	6	7	6	6	5	7	7	7	6	5	7	6	7	6	7	7	6	6	7	5	6	7	6	6	7
1	3	2	1	1	5	6	1	3	7	7	7	7	5	6	6	4	7	7	7	7	7	6	7	6	7	6	7	7	7	7	7	6	6	5	6	7	5	5	7	6	6	5	6	7	5	5	6	6	7
2	2	2	3	1	6	5	3	2	6	7	6	7	7	6	7	6	6	7	6	6	7	6	6	7	6	5	5	6	6	7	5	6	6	5	7	6	7	5	6	7	6	7	6	7	6	7	6	7	6
1	3	2	2	3	6	2	2	1	7	7	7	7	7	7	7	7	4	4	4	4	4	7	7	4	6	7	7	7	7	7	7	7	7	7	7	7	7	7	7	4	7	7	7	7	4	4	4	5	5
2	2	2	1	2	2	2	2	2	6	5	7	6	7	5	7	6	7	6	7	6	7	7	5	7	6	6	7	6	7	6	7	6	7	6	7	6	7	7	5	7	6	6	7	5	7	6	6	7	5
2	1	1	1	1	4	5	2	1	7	7	7	7	7	7	7	7	7	7	7	7	7	5	4	5	5	7	7	7	4	7	4	4	7	4	7	4	4	7	4	4	4	7	7	7	7	7	7	7	7
1	3	2	4	2	5	8	1	1	6	7	7	7	7	7	7	7	7	7	7	7	6	7	7	7	7	7	7	7	6	6	6	6	6	6	6	6	6	6	7	6	6	6	6	6	6	6	6	6	6
2	4	2	2	1	6	8	4	2	7	7	7	7	7	7	7	7	4	4	4	4	4	7	7	7	7	7	7	7	7	7	7	7	7	7	7	7	7	7	7	7	7	7	7	7	7	7	7	3	3
2	2	1	2	1	5	5	2	1	6	6	6	6	6	6	6	6	6	6	6	6	5	6	6	6	6	6	6	7	7	7	6	7	7	7	7	7	7	7	7	7	7	7	7	7	7	7	7	7	6
2	1	1	1	4	1	8	4	2	7	7	7	7	7	7	7	7	7	7	7	7	7	7	7	7	7	7	7	7	7	7	7	7	6	7	6	5	6	6	6	5	5	7	7	5	7	6	7	7	7
2	2	2	3	1	6	8	3	3	7	6	7	6	6	7	6	7	7	6	6	7	7	6	7	6	7	6	6	7	6	7	6	6	6	7	6	7	7	6	7	6	7	6	6	7	6	7	6	6	7
2	4	2	2	4	2	4	2	3	6	6	6	6	6	6	6	6	6	6	6	6	6	6	7	7	6	7	6	7	6	7	6	7	6	7	6	7	6	6	7	6	7	6	6	7	6	7	6	7	6
2	2	2	3	1	4	3	1	1	7	7	7	7	7	7	7	7	7	7	7	7	4	7	7	6	4	7	7	6	7	7	6	7	7	7	7	6	6	7	6	6	6	4	6	7	7	6	7	7	7
1	3	2	2	2	6	4	4	4	7	7	6	6	6	6	6	6	6	6	6	6	6	7	7	7	7	7	7	7	7	7	7	7	6	6	6	6	6	6	6	6	6	6	6	6	6	6	6	7	7
1	4	2	1	1	4	8	3	1	6	6	6	6	6	6	6	7	7	7	7	7	7	7	6	6	6	6	7	6	6	6	6	6	7	7	7	6	6	7	6	6	6	6	7	7	6	6	6	7	7
2	2	2	2	2	4	3	2	4	5	5	5	6	6	6	7	7	6	6	7	7	7	7	5	6	6	6	6	6	6	6	7	7	7	7	6	7	7	7	6	7	7	6	7	6	6	7	7	7	6
1	3	2	3	1	6	3	2	1	6	7	7	7	7	7	7	7	5	6	6	6	6	6	6	6	6	6	6	7	7	7	7	7	7	7	7	7	7	6	6	6	6	6	6	6	6	6	6	6	6
2	2	2	2	1	6	4	2	2	6	6	7	7	7	7	6	7	7	6	7	6	7	6	7	7	7	6	6	7	6	7	7	6	6	7	6	6	7	6	7	7	7	6	6	7	7	6	6	6	6
2	3	2	4	3	4	3	2	1	7	7	7	7	7	7	7	7	7	7	7	7	4	7	7	4	7	7	7	5	3	7	4	6	7	7	7	7	7	7	7	7	4	6	6	5	5	7	5	7	7
1	5	2	4	6	1	4	1	1	7	7	7	7	7	7	7	7	5	6	4	6	2	7	6	6	6	7	5	5	7	6	6	7	6	6	7	7	7	7	7	7	7	7	6	6	6	6	7	7	7
2	2	2	4	6	2	8	1	1	5	6	7	7	7	7	7	7	6	7	7	7	7	7	7	7	7	7	7	7	7	7	7	7	7	6	7	6	6	6	7	6	6	7	7	6	6	7	7	7	6
2	3	2	4	3	1	3	1	1	7	7	7	7	7	7	7	7	7	7	7	7	7	7	7	7	7	7	7	7	7	7	7	7	7	7	7	7	7	7	7	7	7	7	5	5	5	5	5	5	6
2	2	1	4	1	4	5	2	1	7	7	7	7	6	6	6	6	6	6	6	6	6	6	6	6	6	6	6	6	6	6	6	6	6	6	6	6	6	7	7	7	7	7	7	7	7	7	7	7	7
1	3	1	1	5	3	3	1	1	5	4	5	7	5	5	6	6	7	6	7	7	7	6	7	7	7	7	6	7	7	7	7	6	7	7	7	7	6	6	6	6	7	6	7	7	7	7	7	7	7
2	6	2	2	2	1	1	2	1	7	7	7	7	7	7	7	7	7	7	7	7	6	6	6	6	7	6	6	6	7	5	7	7	7	7	7	7	7	6	6	6	6	6	7	7	7	7	7	7	7
2	1	2	4	6	1	2	2	2	5	7	7	7	7	7	7	7	7	7	7	7	7	7	7	7	7	7	7	7	7	7	7	7	5	5	5	5	5	7	7	7	7	7	6	6	6	6	6	7	6
2	3	2	2	1	4	3	2	2	7	7	7	7	7	7	7	7	7	7	7	7	4	7	7	7	7	7	7	7	7	7	7	7	7	7	7	7	7	5	7	7	7	7	7	7	7	7	7	7	7
2	3	2	4	3	1	6	3	2	7	6	6	6	7	7	7	7	6	7	6	7	7	7	7	7	7	7	7	7	7	7	6	7	6	7	7	6	7	7	6	7	6	7	7	6	6	7	6	7	6
2	1	1	4	1	3	4	3	1	7	7	7	7	7	7	7	7	7	7	7	5	5	7	7	6	6	7	7	7	7	7	7	7	7	7	7	7	7	6	6	7	7	7	7	7	7	7	7	6	7
1	3	1	1	3	3	3	1	3	7	7	7	7	7	7	7	7	7	7	7	7	7	7	7	7	7	7	7	7	7	7	7	7	7	7	7	7	7	7	7	6	6	6	6	7	6	6	6	7	7
2	1	1	2	4	1	8	2	1	7	7	7	7	7	7	7	7	4	5	7	7	4	7	7	7	7	7	7	7	7	7	7	7	7	7	7	7	7	7	7	7	7	7	7	7	7	7	7	7	6
1	4	2	4	2	1	6	3	1	7	7	7	6	7	6	7	6	7	7	7	7	7	7	7	6	7	7	6	7	7	6	6	7	7	7	7	7	7	7	7	7	7	7	6	7	7	6	7	7	7
2	1	1	2	4	1	7	2	1	7	7	7	7	7	7	7	7	7	7	7	7	5	7	7	7	7	7	7	7	7	7	7	7	7	7	7	7	7	7	7	7	7	7	7	7	7	7	6	6	6
2	2	2	2	1	3	6	2	1	7	7	7	7	7	7	7	7	7	7	7	7	7	6	6	6	6	7	7	7	7	7	7	7	6	6	7	7	7	7	7	7	7	7	6	6	7	7	7	6	7
1	1	1	4	6	1	7	1	1	7	7	7	7	7	7	7	7	7	7	7	7	7	7	7	7	7	7	7	7	7	7	7	7	7	7	7	7	7	7	7	7	7	7	7	7	7	7	7	7	7
[truncated: 25 more columns]
